# Supplementary material for: 5-Acetyl-4-(2-chloro­phen­yl)-6-methyl-3,4-dihydro­pyrimidine-2(1H)-thione
Source: Acta Crystallogr Sect E Struct Rep Online. 2009 Nov 14;65(Pt 12):o3068. doi: 10.1107/S1600536809047187 (PMC2972027; doi:10.1107/S1600536809047187)
Supplement: Supplementary file 2 [file e-65-o3068-Isup2.hkl]

#
# h,k,l, Fc-squared, Fo-squared, sigma(Fo-squared) and status flag
#
data_I
_shelx_title ' dc-1 in P 21/c C13H13CLN2O1S1 Z=4'
_shelx_refln_list_code          4
_shelx_F_calc_maximum      151.03
_exptl_crystal_F_000       584.00
_reflns_d_resolution_high  0.8015
 
loop_
 _symmetry_equiv_pos_as_xyz
 'x, y, z'
 '-x, y+1/2, -z+1/2'
 '-x, -y, -z'
 'x, -y-1/2, z-1/2'
 
_cell_length_a     7.2346
_cell_length_b    22.5850
_cell_length_c     8.0941
_cell_angle_alpha  90.000
_cell_angle_beta  106.177
_cell_angle_gamma  90.000
 
_shelx_F_squared_multiplier     1.000
 
loop_
 _refln_index_h
 _refln_index_k
 _refln_index_l
 _refln_F_squared_calc
 _refln_F_squared_meas
 _refln_F_squared_sigma
 _refln_observed_status
   2   0   0     7119.12     6454.79     28.62 o
   3   0   0      107.95      497.36     16.03 o
   4   0   0      942.91      893.60     20.23 o
   5   0   0      147.91      134.91     10.95 o
   6   0   0     4425.15     3832.77    138.66 o
   7   0   0     1044.00      921.17     16.97 o
   8   0   0      563.36      639.86     12.10 o
   1   1   0      822.19      912.08     17.63 o
   2   1   0      260.50      345.71    105.48 o
   3   1   0     3079.64     3599.91     34.80 o
   4   1   0      641.55      687.08     12.89 o
   5   1   0      276.59      236.06      7.16 o
   6   1   0      145.01      112.76      6.07 o
   7   1   0      125.47      170.95      6.25 o
   8   1   0      598.83      633.26     14.75 o
   1   2   0      146.83      107.42      2.68 o
   2   2   0     1818.33     1715.53     30.53 o
   3   2   0     6637.17     6075.30     33.46 o
   4   2   0     1462.26     1691.74     16.61 o
   5   2   0      765.27      769.26      8.90 o
   6   2   0       32.33       63.17      5.05 o
   7   2   0      353.36      365.20      7.93 o
   8   2   0      113.60      164.85     23.38 o
   1   3   0      885.22      894.00     11.04 o
   2   3   0     2071.80     2023.48     70.40 o
   3   3   0     1411.92     1355.82     68.87 o
   4   3   0        1.31        3.17      6.67 o
   5   3   0       85.19      108.45     29.40 o
   6   3   0      173.49      178.35      6.89 o
   7   3   0       11.38       24.38      3.32 o
   8   3   0        3.02        5.73      3.34 o
   0   4   0     1919.86     2391.89     17.20 o
   1   4   0     1662.71     1445.87     14.59 o
   2   4   0      153.46      191.02      4.39 o
   3   4   0      844.42      847.06      7.85 o
   4   4   0       74.50       86.13     10.09 o
   5   4   0      416.77      349.12     12.34 o
   6   4   0      133.73      135.38      4.67 o
   7   4   0       38.16       61.83      4.40 o
   8   4   0       53.15       61.40     12.66 o
   1   5   0     2250.47     2438.08     20.59 o
   2   5   0      468.43      465.28     12.18 o
   3   5   0      451.56      454.34     39.42 o
   4   5   0       55.53       40.03      8.15 o
   5   5   0      258.44      272.96      5.33 o
   6   5   0       38.96       53.68      5.07 o
   7   5   0       35.76       49.20      4.12 o
   8   5   0       27.27       40.93      4.44 o
   0   6   0     1327.51     1666.59     18.11 o
   1   6   0      805.67     1029.54     14.60 o
   2   6   0       76.19       65.02      3.02 o
   3   6   0      177.96      184.13      9.79 o
   4   6   0        2.36        8.54      8.34 o
   5   6   0       75.17       60.12      4.23 o
   6   6   0        8.91       14.90      3.17 o
   7   6   0        2.69        5.63      2.91 o
   8   6   0      538.33      579.56     19.50 o
   1   7   0    14631.25    14613.35     57.33 o
   2   7   0     1221.28     1289.16     20.01 o
   3   7   0        7.55        2.62      3.55 o
   4   7   0      127.16       86.34     10.87 o
   5   7   0     2978.62     2896.37     19.72 o
   6   7   0       28.78       21.26      3.92 o
   7   7   0     1014.21     1000.40     11.91 o
   8   7   0      317.06      314.53     40.66 o
   0   8   0      349.02      262.93      9.95 o
   1   8   0     2915.25     3076.96     28.11 o
   2   8   0      539.57      559.00     10.44 o
   3   8   0     4043.06     3639.96     41.49 o
   4   8   0      107.82       96.22     10.55 o
   5   8   0      745.37      744.31     10.62 o
   6   8   0       22.86       22.11      3.50 o
   7   8   0      193.31      222.54      6.26 o
   8   8   0      245.42      195.33      6.15 o
   1   9   0     1860.42     1758.96     22.74 o
   2   9   0      941.47      918.66     10.13 o
   3   9   0        5.15       21.26      3.48 o
   4   9   0     2670.98     2217.62     40.23 o
   5   9   0      460.96      458.22      7.23 o
   6   9   0      313.50      324.59     11.12 o
   7   9   0        0.96       -2.78      3.63 o
   8   9   0      241.47      278.55      6.26 o
   0  10   0     3399.05     3816.89     36.75 o
   1  10   0        0.10        4.17      5.03 o
   2  10   0      223.20      198.87      6.97 o
   3  10   0        6.77        4.69      3.56 o
   4  10   0      354.85      387.52     10.98 o
   5  10   0     1935.17     2028.24     14.43 o
   6  10   0     1001.87     1019.79     19.75 o
   7  10   0      219.61      221.42      6.62 o
   1  11   0      438.73      458.10     14.15 o
   2  11   0      324.08      368.65      6.60 o
   3  11   0       30.04       19.93      5.72 o
   4  11   0       16.55       23.20      6.08 o
   5  11   0      353.57      321.27      7.81 o
   6  11   0       26.27       22.28      5.47 o
   7  11   0      114.68      128.11     10.45 o
   0  12   0      900.25     1002.96     20.92 o
   1  12   0       44.50       43.31      7.02 o
   2  12   0      993.94     1002.79     18.52 o
   3  12   0      297.73      299.26     10.99 o
   4  12   0      199.82      190.81      6.19 o
   5  12   0       58.46       50.64      4.74 o
   6  12   0      168.31      153.14      5.22 o
   7  12   0      166.67      181.55      6.39 o
   1  13   0      373.08      391.33     14.31 o
   2  13   0       11.25       17.84      3.36 o
   4  13   0        1.65       -0.94      6.31 o
   5  13   0        5.72        7.16      4.03 o
   6  13   0      162.55      169.27      5.91 o
   7  13   0      358.88      391.35     18.66 o
   0  14   0      950.67     1035.51     23.11 o
   1  14   0      880.03     1029.11     23.37 o
   2  14   0        0.29       -1.38      3.40 o
   3  14   0      301.88      280.10      8.62 o
   4  14   0      567.38      667.41    148.33 o
   5  14   0       95.57      154.00      6.56 o
   6  14   0      753.45      732.68     10.51 o
   7  14   0        5.23        8.00      3.97 o
   1  15   0       62.54       67.62      6.02 o
   2  15   0     1314.51     1199.32     50.97 o
   3  15   0       22.36       23.20      3.83 o
   4  15   0     2916.83     2509.24    116.48 o
   5  15   0       36.60       44.52      7.88 o
   6  15   0      163.70      180.25      8.63 o
   7  15   0       32.59       85.10      4.74 o
   0  16   0     1028.69     1073.02     26.28 o
   1  16   0      144.06      154.94      5.83 o
   2  16   0      268.60      238.71      7.37 o
   3  16   0      285.97      231.82     31.24 o
   4  16   0       64.07       55.15      7.08 o
   5  16   0       72.97       72.45      7.83 o
   6  16   0       40.56       61.19      6.36 o
   1  17   0     1384.97     1338.14     10.80 o
   2  17   0       85.94       65.73      3.64 o
   3  17   0      152.40      139.96      6.96 o
   4  17   0       88.98       71.76      7.83 o
   5  17   0      336.06      341.55     12.08 o
   6  17   0      152.47      186.10      7.66 o
   0  18   0      523.83      519.03     11.95 o
   1  18   0       94.13       86.01     11.36 o
   2  18   0        0.52       -2.69      2.69 o
   3  18   0      952.96      823.17     10.25 o
   4  18   0      251.70      184.68      9.68 o
   5  18   0       18.97       15.61      6.45 o
   6  18   0       39.37       49.80      5.04 o
   1  19   0      725.34      651.59     26.08 o
   2  19   0      682.49      544.26     21.81 o
   3  19   0       49.46       28.28      4.78 o
   4  19   0      446.39      385.18     12.15 o
   5  19   0       70.65       58.26      6.79 o
   6  19   0       11.25        5.57      3.76 o
   0  20   0      931.81      890.86     16.18 o
   1  20   0       37.95       37.21      2.92 o
   2  20   0       27.65       29.56      5.31 o
   3  20   0      138.61      103.80      5.39 o
   4  20   0       14.37       13.76      6.83 o
   5  20   0       66.52       74.64      6.46 o
   6  20   0      166.01      157.98      4.87 o
   1  21   0        0.36        2.02      3.56 o
   2  21   0      157.35      153.16      5.19 o
   3  21   0       97.30      103.23      6.06 o
   4  21   0     1201.47     1089.96     17.72 o
   5  21   0      169.31      187.45      7.18 o
   0  22   0      451.12      460.50     12.87 o
   1  22   0      970.36     1003.50     12.27 o
   2  22   0        0.44        2.22      3.27 o
   3  22   0      355.02      357.38     28.65 o
   4  22   0       32.36       27.03      5.93 o
   5  22   0      275.95      301.02      7.26 o
   1  23   0      660.15      720.81     14.59 o
   2  23   0       16.63       14.18      7.51 o
   3  23   0       55.14       58.79     13.54 o
   4  23   0       21.52       17.54      5.44 o
   5  23   0      255.48      272.98      5.72 o
   0  24   0      647.63      666.30     12.65 o
   1  24   0        0.92       10.30      6.39 o
   2  24   0      360.42      388.63     10.81 o
   3  24   0        4.73        3.35      5.70 o
   4  24   0       10.37        7.84      3.97 o
   1  25   0      142.26      126.08     18.19 o
   2  25   0      273.99      291.26      9.10 o
   3  25   0       27.29       31.98      5.41 o
   4  25   0       91.68      101.67      4.37 o
   0  26   0        0.29       -0.04      4.09 o
   1  26   0       42.64       58.58      5.57 o
   2  26   0       21.34       21.78      4.73 o
   3  26   0      558.88      600.94      9.51 o
   1  27   0      208.46      157.99      6.09 o
   2  27   0       29.11       31.08      4.38 o
  -8   1   1       14.36       17.94      3.69 o
  -7   1   1      364.60      374.05     31.91 o
  -6   1   1      355.35      287.63      7.13 o
  -5   1   1     1294.08     1101.36     18.19 o
  -4   1   1      189.69      176.16     27.73 o
  -3   1   1       55.68       92.94      4.26 o
  -2   1   1      636.22      625.36     14.60 o
  -1   1   1      234.54      241.51     13.89 o
   0   1   1      912.61      985.52     24.13 o
   1   1   1     5272.11     5366.10     33.72 o
   2   1   1      221.31      142.42     29.25 o
   3   1   1      969.76     1048.58     15.89 o
   4   1   1        8.76        2.39      4.43 o
   5   1   1       44.99       47.80      8.65 o
   6   1   1       75.55       95.38      9.69 o
   7   1   1      410.73      438.22     32.02 o
   8   1   1      184.30      182.90      6.64 o
  -8   2   1        2.13        7.33      4.41 o
  -7   2   1        5.38       10.55      4.17 o
  -6   2   1      330.39      344.41      5.39 o
  -5   2   1     1812.06     1731.95     32.91 o
  -4   2   1     1283.11     1142.52     38.41 o
  -3   2   1     2320.86     2375.98     96.78 o
  -2   2   1        2.93        2.95      2.14 o
  -1   2   1     1890.80     1880.85     12.47 o
   0   2   1     7820.90     8827.73     67.15 o
   1   2   1      435.00      388.42      8.20 o
   2   2   1      490.59      368.63     34.44 o
   3   2   1     1487.22     1295.19     17.19 o
   4   2   1      150.26      210.62      7.15 o
   5   2   1       75.23       75.99      7.18 o
   6   2   1      368.79      387.91      8.04 o
   7   2   1      422.56      424.66      6.63 o
   8   2   1        0.34        3.44      2.84 o
  -8   3   1      720.84      782.35      9.55 o
  -7   3   1       78.93       58.58      4.75 o
  -6   3   1       95.81       78.31      5.92 o
  -5   3   1        7.13       11.71      7.98 o
  -4   3   1     1342.82     1147.18     51.03 o
  -3   3   1      429.76      367.65     14.67 o
  -2   3   1    10777.50    11224.76     33.86 o
  -1   3   1     1937.24     2182.25     31.51 o
   0   3   1        6.29       16.09      1.01 o
   1   3   1      336.08      478.34      9.07 o
   2   3   1     1308.61     1287.52     24.80 o
   3   3   1     2863.80     2750.68     85.14 o
   4   3   1     1420.92     1218.57     30.96 o
   5   3   1      972.61      937.73     14.62 o
   6   3   1      668.82      629.88      9.94 o
   7   3   1      129.11      148.88      7.19 o
   8   3   1        0.54        2.56      2.66 o
  -8   4   1      386.78      375.94     12.57 o
  -7   4   1      127.22      117.32     10.81 o
  -6   4   1       74.31       64.88     11.00 o
  -5   4   1        4.26        5.98     11.79 o
  -4   4   1      525.88      497.38     18.50 o
  -3   4   1      925.17      658.80     17.36 o
  -2   4   1      810.14      842.62     20.58 o
  -1   4   1      107.81      175.40      5.65 o
   0   4   1     1435.22     1480.61     21.08 o
   1   4   1      118.47      173.55      6.21 o
   2   4   1      122.60      128.28     38.94 o
   3   4   1     4931.77     4481.38    175.51 o
   4   4   1     1453.46     1474.29     20.85 o
   5   4   1      135.54      124.54     13.00 o
   6   4   1      148.60      171.39      5.35 o
   7   4   1      120.62      116.44      6.38 o
   8   4   1       24.64       36.09      3.06 o
  -8   5   1      199.67      231.57     16.97 o
  -7   5   1     1785.64     1785.28     19.41 o
  -6   5   1       74.93       74.50      3.96 o
  -5   5   1     3551.82     3423.62     65.89 o
  -4   5   1      159.20      129.49     10.82 o
  -3   5   1       84.33       96.22      4.96 o
  -2   5   1      605.67      620.21     11.15 o
  -1   5   1     6681.28     6982.41     32.76 o
   0   5   1    22808.61    25554.47    215.24 o
   1   5   1     7162.42     6682.48     18.22 o
   2   5   1      616.25      641.19      7.29 o
   3   5   1     1914.95     1819.16     29.42 o
   4   5   1        6.20        1.62      9.53 o
   5   5   1      167.27      124.05      9.64 o
   6   5   1     2197.97     1912.57     18.89 o
   7   5   1      411.30      471.08      9.76 o
   8   5   1      973.06     1103.59     56.69 o
  -8   6   1      138.12      157.43     17.00 o
  -7   6   1      575.20      511.67     44.24 o
  -6   6   1      731.65      604.13      8.97 o
  -5   6   1      161.20      122.97     15.22 o
  -4   6   1      106.87       81.61      9.84 o
  -3   6   1       11.56       14.04      2.77 o
  -2   6   1       33.04       21.95      2.91 o
  -1   6   1     7419.32     8912.58    415.69 o
   0   6   1    17784.40    21193.07    808.67 o
   1   6   1     1346.05     1396.89     15.85 o
   2   6   1      709.99      671.61     15.12 o
   3   6   1      171.07      136.00     13.19 o
   4   6   1       85.40       59.82      9.17 o
   5   6   1       86.61       94.99      4.85 o
   6   6   1      589.46      552.77     12.74 o
   7   6   1      159.14      152.43     11.84 o
   8   6   1       51.43       51.47      3.87 o
  -8   7   1      171.15      165.41     18.04 o
  -7   7   1      415.19      383.57     29.51 o
  -6   7   1      375.22      347.74     12.59 o
  -5   7   1       20.03       25.64      3.52 o
  -4   7   1     2204.09     1939.94     35.94 o
  -3   7   1      905.24     1273.70     17.08 o
  -2   7   1     2321.35     2461.03     12.51 o
  -1   7   1      372.00      446.77     27.04 o
   0   7   1     4106.06     4784.01    209.41 o
   1   7   1      129.94      163.15      5.30 o
   2   7   1      751.82      727.60     15.88 o
   3   7   1      179.72      131.51     27.69 o
   4   7   1     1592.06     1310.49     58.66 o
   5   7   1       17.04       15.67      3.02 o
   6   7   1      450.88      476.72      7.46 o
   7   7   1       24.20       16.83      3.75 o
  -8   8   1      330.15      353.56      8.96 o
  -7   8   1        3.61        5.71      3.82 o
  -6   8   1      955.78     1008.60     11.96 o
  -5   8   1       49.59      193.22     12.76 o
  -4   8   1      103.83      137.42     11.95 o
  -3   8   1     1365.70     1626.97     22.24 o
  -2   8   1      995.43     1268.16     16.36 o
  -1   8   1        8.09        4.99      2.60 o
   0   8   1     5130.18     5913.19    166.11 o
   1   8   1       42.22       71.63      5.07 o
   2   8   1      587.19      564.09     18.33 o
   3   8   1        0.70        5.27      4.43 o
   4   8   1       35.76       15.35      4.75 o
   5   8   1        1.30        7.36      3.22 o
   6   8   1        1.52        5.50      3.34 o
   7   8   1       74.04       61.93      4.10 o
  -8   9   1      102.82      125.42      6.02 o
  -7   9   1        2.46       21.88     20.32 o
  -6   9   1       94.50      110.32      4.55 o
  -5   9   1       31.75       28.40      4.29 o
  -4   9   1     2299.04     2423.26     41.90 o
  -3   9   1       88.10      128.17      5.81 o
  -2   9   1     1826.64     1987.70     16.96 o
  -1   9   1      226.02      263.31      5.24 o
   0   9   1        5.51       13.87      3.70 o
   1   9   1      304.53      304.61      7.44 o
   2   9   1        2.06        5.14      9.42 o
   3   9   1      163.33      210.29     51.52 o
   4   9   1      466.37      345.93     20.17 o
   5   9   1      567.28      562.83      9.92 o
   6   9   1        5.34       18.49      3.56 o
   7   9   1       17.28       27.86      2.93 o
  -8  10   1      132.59      116.97      5.32 o
  -7  10   1       73.94      124.22      9.33 o
  -6  10   1      176.50      217.65     10.42 o
  -5  10   1       28.19       34.39      4.75 o
  -4  10   1       81.12       79.74     11.93 o
  -3  10   1     2816.49     2689.38     20.00 o
  -2  10   1       60.86       45.79      4.18 o
  -1  10   1     4946.98     6027.62     40.12 o
   0  10   1      695.32      804.46     57.21 o
   1  10   1       93.81       83.22      5.61 o
   2  10   1      389.50      408.55     15.36 o
   3  10   1      586.46      458.90     68.32 o
   4  10   1     1036.65      896.21     23.09 o
   5  10   1       88.68       85.16      4.27 o
   6  10   1       91.50      108.47      7.82 o
   7  10   1       11.50       21.61      3.38 o
  -8  11   1      117.93      139.20      4.84 o
  -7  11   1      454.67      528.22     52.60 o
  -6  11   1       92.73      103.09      5.57 o
  -5  11   1     1660.15     1589.62     27.17 o
  -4  11   1       51.05       59.29      4.46 o
  -3  11   1       34.59       26.72      4.25 o
  -2  11   1       21.47       36.55      4.90 o
  -1  11   1      108.93      106.91      5.28 o
   0  11   1     1079.05     1409.03     30.39 o
   1  11   1     2421.37     2303.87     20.75 o
   2  11   1       17.42       11.22      4.15 o
   3  11   1      399.06      371.27      8.81 o
   4  11   1      672.22      559.88      9.74 o
   5  11   1        4.61      302.55     14.39 o
   6  11   1      279.25      304.86      7.40 o
   7  11   1      603.83      671.99     53.01 o
  -7  12   1       16.42       12.46      3.43 o
  -6  12   1      529.69      598.08     35.98 o
  -5  12   1       14.76        7.95      4.18 o
  -4  12   1     1145.81     1108.04     35.26 o
  -3  12   1        8.51        3.19      4.04 o
  -2  12   1       73.24       94.24      3.88 o
  -1  12   1     2014.22     2472.69     45.92 o
   0  12   1      422.06      310.43     21.25 o
   1  12   1     4255.28     4550.59    176.23 o
   2  12   1     1057.98      869.67     15.05 o
   4  12   1       16.91       16.84      3.58 o
   5  12   1      746.78      725.12     23.21 o
   6  12   1      268.61      288.49     12.05 o
   7  12   1      344.41      524.43     10.00 o
  -7  13   1       24.73       16.67      3.23 o
  -6  13   1       46.78       50.47      4.83 o
  -5  13   1      958.42      898.52     18.49 o
  -4  13   1      978.64      849.66     31.71 o
  -3  13   1       21.18       16.89      4.46 o
  -2  13   1     4637.60     4815.81     33.74 o
  -1  13   1     2544.66     2976.49     27.07 o
   0  13   1      118.19      141.64     15.92 o
   1  13   1      562.76      526.30     11.37 o
   2  13   1      550.03      568.53     12.80 o
   3  13   1      582.60      484.85     43.04 o
   4  13   1     3075.05     2712.39     88.68 o
   5  13   1      629.76      596.57     14.83 o
   6  13   1      136.79      133.97      7.95 o
   7  13   1       83.74       98.10      5.27 o
  -7  14   1      150.59      156.32      5.14 o
  -6  14   1        1.61        3.36      3.83 o
  -5  14   1     1336.40     1280.16     41.83 o
  -4  14   1     1104.86     1145.92     13.13 o
  -3  14   1      692.84      655.81     85.57 o
  -2  14   1        2.44        9.33      3.52 o
  -1  14   1     1269.11     1286.21     48.99 o
   0  14   1      123.45       99.27      6.93 o
   1  14   1       51.24       92.46      8.21 o
   2  14   1      306.76      286.18     16.45 o
   3  14   1      278.47      267.09     23.15 o
   4  14   1      369.64      320.55      8.22 o
   5  14   1       66.07       73.76      8.05 o
   6  14   1      388.16      418.57     11.00 o
   7  14   1       15.28       23.54      3.61 o
  -7  15   1        0.60       -0.24      2.52 o
  -6  15   1        0.33        3.09      3.67 o
  -5  15   1      138.95      159.81      6.52 o
  -4  15   1      184.12      163.18      6.21 o
  -3  15   1       22.81       22.53      4.51 o
  -2  15   1       14.01       25.35      5.69 o
  -1  15   1      124.80      170.07     32.68 o
   0  15   1      554.02      653.34     13.36 o
   1  15   1      265.87      243.35     11.70 o
   2  15   1      156.05      180.88      7.39 o
   3  15   1       55.16       41.28      5.87 o
   4  15   1      139.71      114.87     21.46 o
   5  15   1        8.62        5.78      6.73 o
   6  15   1      668.37      765.72     13.68 o
  -6  16   1       20.38       20.75      3.62 o
  -5  16   1      597.36      653.33     10.65 o
  -4  16   1      600.05      570.76     31.51 o
  -3  16   1      375.99      362.30     10.74 o
  -2  16   1      133.93      113.01      5.59 o
  -1  16   1      354.51      409.41     11.07 o
   0  16   1      390.22      434.58     15.62 o
   1  16   1      185.04      192.25      6.18 o
   2  16   1      644.74      601.30     17.09 o
   3  16   1       37.17       29.38      4.34 o
   4  16   1      118.60      101.08      7.74 o
   5  16   1      529.32      557.43     13.98 o
   6  16   1       53.35       73.69      5.85 o
  -6  17   1       53.73       61.43      3.95 o
  -5  17   1       68.06       61.02      4.92 o
  -4  17   1      298.78      272.51     10.13 o
  -3  17   1        7.34       14.39      3.62 o
  -2  17   1      184.21      197.45     11.82 o
  -1  17   1     2797.21     3147.69     18.83 o
   0  17   1       37.23       46.67      4.18 o
   1  17   1      226.10      212.55      7.69 o
   2  17   1       88.19      116.41      4.93 o
   3  17   1        3.62        3.97      3.88 o
   4  17   1        3.80      588.68    344.63 o
   5  17   1      159.75      159.31      8.96 o
   6  17   1      224.77      227.50      7.46 o
  -6  18   1      824.35      845.81     12.84 o
  -5  18   1      346.94      317.92     11.37 o
  -4  18   1       67.28       61.84      7.04 o
  -3  18   1       52.71       47.11      4.54 o
  -2  18   1      259.43      235.35      8.25 o
  -1  18   1        3.54        9.13      4.31 o
   0  18   1      866.67      929.50     12.93 o
   1  18   1       21.47       33.41     14.63 o
   2  18   1     1812.05     1564.94     59.96 o
   3  18   1       11.12       83.73     56.39 o
   4  18   1        2.56        3.86      3.23 o
   5  18   1      205.48      214.91      9.05 o
   6  18   1       62.39       67.92      4.72 o
  -6  19   1       65.38       41.69      4.60 o
  -5  19   1       66.61       79.49      6.97 o
  -4  19   1      256.96      196.59      9.22 o
  -3  19   1       14.73       21.76      5.50 o
  -2  19   1       52.79       44.29      5.75 o
  -1  19   1       68.49       54.53      4.89 o
   0  19   1      227.77      241.46      6.48 o
   1  19   1       32.21       24.33      2.99 o
   2  19   1      195.86      140.87     15.54 o
   3  19   1       15.57       13.26      3.17 o
   4  19   1        2.19        3.79      3.40 o
   5  19   1        3.01       12.26      5.02 o
   6  19   1        4.17        2.23      3.13 o
  -6  20   1       21.15       29.86      3.52 o
  -5  20   1        1.60       95.74      7.62 o
  -4  20   1      317.34      311.85     10.83 o
  -3  20   1     2043.66     1873.59     22.03 o
  -2  20   1        0.60       -1.04      4.06 o
  -1  20   1     2973.66     2806.13    158.12 o
   0  20   1      392.17      433.82     27.59 o
   1  20   1       22.15       14.26      2.90 o
   2  20   1       20.47       22.14      4.50 o
   3  20   1     1680.53     1386.20     51.37 o
   4  20   1      503.27      545.36     28.56 o
   5  20   1     1316.35     1333.79     15.59 o
  -5  21   1      221.97      240.44      8.19 o
  -4  21   1      489.56      415.84     11.43 o
  -3  21   1       75.69       63.39      6.72 o
  -2  21   1       45.66       39.27      9.10 o
  -1  21   1       17.42       23.20      4.54 o
   0  21   1       35.24       47.20      4.33 o
   1  21   1       11.74       13.32      3.14 o
   2  21   1      153.71      113.50      5.23 o
   3  21   1       12.07        9.41      3.03 o
   4  21   1      177.02      187.84      8.46 o
   5  21   1      343.52      410.09      8.52 o
  -5  22   1       11.23        3.38      4.03 o
  -4  22   1      217.99      205.59      8.27 o
  -3  22   1      125.13       99.20      7.14 o
  -2  22   1       15.58        4.53      4.98 o
  -1  22   1        1.74        2.55      3.99 o
   0  22   1     1258.74     1276.73     85.73 o
   1  22   1      150.22      130.17      4.46 o
   2  22   1      145.89      138.71      4.53 o
   3  22   1        6.89        3.06      3.54 o
   4  22   1       77.91       77.20      6.43 o
   5  22   1      111.82      133.39      4.82 o
  -5  23   1        4.39        0.44      3.10 o
  -4  23   1        2.67        4.03      4.88 o
  -3  23   1       46.85       51.77      6.26 o
  -2  23   1       57.32       58.22      6.05 o
  -1  23   1       15.98       16.87      5.34 o
   0  23   1      156.44      143.67      5.59 o
   1  23   1       17.48       22.21      4.22 o
   2  23   1       19.04       14.44      3.92 o
   3  23   1        1.34       -0.47      3.28 o
   4  23   1       74.73       82.45      5.72 o
  -4  24   1       16.64       17.33      4.57 o
  -3  24   1       26.63       22.37      5.67 o
  -2  24   1        0.51       -0.24      4.73 o
  -1  24   1       60.26       71.96      6.23 o
   0  24   1      341.13      362.36      6.98 o
   1  24   1      372.89      324.65     19.16 o
   2  24   1      211.87      185.37     10.38 o
   3  24   1       92.93       86.76      3.89 o
   4  24   1      120.24      116.44      4.80 o
  -4  25   1       19.15       14.51      3.66 o
  -3  25   1        3.53        1.99      4.62 o
  -2  25   1        0.27       -2.27      4.57 o
  -1  25   1      140.10      161.13      7.19 o
   0  25   1      106.68       88.11      5.90 o
   1  25   1       24.58       23.68      2.95 o
   2  25   1       25.23       26.15      2.65 o
   3  25   1        1.29        5.51      4.08 o
  -3  26   1      456.90      466.61      9.05 o
  -2  26   1       56.22       52.19      5.14 o
  -1  26   1       11.32       23.21      4.80 o
   0  26   1        5.54        4.30      4.12 o
   1  26   1       28.26       18.26      2.96 o
   2  26   1       29.22       31.73      4.25 o
  -2  27   1      500.82      498.70      9.10 o
  -1  27   1      139.23      135.56      5.89 o
   0  27   1       53.70       58.21      4.48 o
  -8   0   2      221.27      252.71      8.82 o
  -7   0   2        4.61       30.07      4.42 o
  -6   0   2     1347.78     1251.12     24.15 o
  -5   0   2      346.31      260.63     16.95 o
  -4   0   2     3241.06     3173.91     20.32 o
  -3   0   2      728.01      735.85     12.90 o
  -2   0   2       99.79     1123.40     21.10 o
  -1   0   2    11074.91    11393.90     77.19 o
   0   0   2     3215.76     3742.19    149.91 o
   1   0   2     5675.63     5303.90     97.25 o
   2   0   2     2992.33     2182.84    178.15 o
   3   0   2     3670.37     3632.90     30.04 o
   4   0   2      681.66      657.19     17.88 o
   5   0   2       32.33       38.90      4.65 o
   6   0   2      125.88      107.65      5.48 o
   7   0   2     1021.51     1151.37     16.73 o
  -8   1   2       99.20      140.02     18.39 o
  -7   1   2     1096.95     1053.77     21.55 o
  -6   1   2       12.85       30.18      3.32 o
  -5   1   2     1309.67     1158.04     21.17 o
  -4   1   2     1082.26     1085.47     11.80 o
  -3   1   2      191.56      193.45      7.18 o
  -2   1   2       95.61      159.49     24.45 o
  -1   1   2     4162.46     4396.86     34.57 o
   0   1   2     4574.13     6115.04     21.15 o
   1   1   2     3470.08     3373.57     49.45 o
   2   1   2       36.08      100.01      7.95 o
   3   1   2      172.06      210.30     14.59 o
   4   1   2       43.47       30.53     12.80 o
   5   1   2      987.57      868.92      9.39 o
   6   1   2       98.19       83.99      3.83 o
   7   1   2      695.01      758.13     45.49 o
  -8   2   2       12.87       23.42     10.60 o
  -7   2   2      618.09      567.15     44.25 o
  -6   2   2      552.52      587.85     36.41 o
  -5   2   2       53.22      218.80    127.42 o
  -4   2   2      240.29      239.45      8.39 o
  -3   2   2      779.34      738.57    123.59 o
  -2   2   2     1146.60     1188.48     11.88 o
  -1   2   2     8494.11     9617.42     51.10 o
   0   2   2      645.08     1001.84     99.29 o
   1   2   2      582.00      616.66     11.43 o
   2   2   2       44.91       70.73      9.16 o
   3   2   2      666.74      660.14     12.86 o
   4   2   2      932.21      879.81     19.79 o
   5   2   2      425.36      424.65      7.07 o
   6   2   2      252.24      292.90     22.83 o
   7   2   2      142.67      166.43      7.02 o
  -8   3   2      256.27      243.88     16.16 o
  -7   3   2      182.10      254.85     15.80 o
  -6   3   2      414.15      395.25     28.23 o
  -5   3   2      234.31      171.10     14.74 o
  -4   3   2      877.34      813.12     86.28 o
  -3   3   2        4.15        6.45      3.15 o
  -2   3   2     3158.80     3547.47     27.36 o
  -1   3   2     2528.73     2799.54     22.17 o
   0   3   2       28.31       23.03      1.82 o
   1   3   2      144.17      124.74      4.92 o
   2   3   2     1488.67     1705.80     40.24 o
   3   3   2      612.07      504.02     41.68 o
   4   3   2      899.28      770.02     16.36 o
   5   3   2       16.71       69.78     21.51 o
   6   3   2      114.81      165.54      6.33 o
   7   3   2        8.38       12.57      3.06 o
  -8   4   2       59.19       74.17      9.87 o
  -7   4   2       39.79       37.54      3.55 o
  -6   4   2      847.77      819.32     33.20 o
  -5   4   2      154.41      125.31     12.55 o
  -4   4   2      131.64       91.70     23.25 o
  -3   4   2     1807.55     1911.80     13.95 o
  -2   4   2     2742.94     2828.02     20.90 o
  -1   4   2     1690.64     1923.03     49.84 o
   0   4   2      450.92      482.05     11.37 o
   1   4   2     1822.91     1797.88     17.81 o
   2   4   2     1711.66     1626.45     70.39 o
   3   4   2       18.61       28.25      3.64 o
   4   4   2      521.67      474.88     20.44 o
   5   4   2       14.68       20.61      7.60 o
   6   4   2       18.89       17.35      3.45 o
   7   4   2      335.09      353.46     13.63 o
  -8   5   2      505.11      550.97     22.86 o
  -7   5   2       23.80       23.91      3.25 o
  -6   5   2      847.13      764.63      8.83 o
  -5   5   2      141.61      133.40      6.91 o
  -4   5   2       35.56       39.07      8.33 o
  -3   5   2      639.73      726.14      8.76 o
  -2   5   2       22.01       23.60      3.19 o
  -1   5   2     1062.31     1294.55     12.47 o
   0   5   2       64.76       84.56      4.44 o
   1   5   2      107.69      120.18     17.07 o
   2   5   2      117.45       76.25      6.80 o
   3   5   2       31.52       20.21      5.44 o
   4   5   2       13.00       10.35      3.25 o
   5   5   2      105.33       78.06      6.21 o
   6   5   2       71.30       73.43      4.57 o
   7   5   2       26.89       47.79      4.17 o
  -8   6   2      361.67      414.59     11.14 o
  -7   6   2      278.81      264.84     33.97 o
  -6   6   2     2721.71     2497.94     48.80 o
  -5   6   2      781.46      748.71     47.63 o
  -4   6   2     2600.22     2044.91     34.70 o
  -3   6   2      608.65      765.47      9.95 o
  -2   6   2      202.87      198.46      5.85 o
  -1   6   2       71.31       60.85      4.42 o
   0   6   2     9484.61    11018.50     72.58 o
   1   6   2     2842.25     2781.59     24.67 o
   2   6   2     2762.13     2369.24     28.01 o
   3   6   2     1465.84     1245.92     33.53 o
   4   6   2       46.40       36.61      9.64 o
   5   6   2       53.96       42.15      3.68 o
   6   6   2      129.36      117.71      5.37 o
   7   6   2      230.61      275.33      6.06 o
  -8   7   2       87.23       62.67      6.32 o
  -7   7   2       67.17       79.84      8.53 o
  -6   7   2      317.51      293.95      7.26 o
  -5   7   2     1348.62     1393.29     32.06 o
  -4   7   2     2391.20     2169.03     35.71 o
  -3   7   2     1060.31     1312.53     13.24 o
  -2   7   2     9084.19     9432.52     48.87 o
  -1   7   2      133.27       96.29      3.35 o
   0   7   2      203.81      252.21     11.14 o
   1   7   2       19.62       22.83      4.50 o
   2   7   2     1857.96     1808.76     25.40 o
   3   7   2      632.02      636.39     44.04 o
   4   7   2     2568.96     2357.09     59.06 o
   5   7   2       25.11       21.43      3.51 o
   6   7   2       12.06        9.41      3.42 o
   7   7   2       74.51      101.50      3.53 o
  -8   8   2       19.42       24.14      5.33 o
  -7   8   2      414.82      449.62     13.37 o
  -6   8   2      398.14      341.81      8.93 o
  -5   8   2     1582.54     1732.37     52.66 o
  -4   8   2       81.37       72.29      9.44 o
  -3   8   2     1245.10     1146.96     20.04 o
  -2   8   2     1328.52     1370.19     72.35 o
  -1   8   2     4686.51     5195.42     28.01 o
   0   8   2     2668.11     2773.61     39.04 o
   1   8   2       86.04       89.33      6.41 o
   2   8   2       93.82      146.13      8.65 o
   3   8   2       97.82       56.38     15.79 o
   4   8   2     4289.09     3837.16     45.11 o
   5   8   2       90.73       72.24      7.52 o
   6   8   2     1949.41     1999.05     15.98 o
   7   8   2       51.39       53.09      3.39 o
  -8   9   2      166.67      195.58      7.51 o
  -7   9   2       36.43       44.58      7.52 o
  -6   9   2       25.91       37.65      6.83 o
  -5   9   2       17.36       35.49     13.74 o
  -4   9   2      277.59      247.97     14.49 o
  -3   9   2      442.28      407.11      8.09 o
  -2   9   2     1660.69     1525.78     44.14 o
  -1   9   2      408.85      445.92     15.67 o
   0   9   2     1551.84     1748.91     51.27 o
   1   9   2        2.60        1.72      4.44 o
   2   9   2       42.21       36.43      6.54 o
   3   9   2      292.73      263.50     22.61 o
   4   9   2       66.78       65.69      7.62 o
   5   9   2        7.13        6.43      3.94 o
   6   9   2       63.87       58.81      4.39 o
   7   9   2      609.34      779.51     11.93 o
  -8  10   2      134.56      150.34      6.53 o
  -7  10   2        6.14       12.30      6.56 o
  -6  10   2        7.89        5.28      6.28 o
  -5  10   2      333.75      352.42     24.40 o
  -4  10   2     1719.39     1738.38     54.22 o
  -3  10   2        0.93        4.96      3.95 o
  -2  10   2       57.48       57.26      7.13 o
  -1  10   2     2256.42     3031.23     20.89 o
   0  10   2       46.62       80.22      4.06 o
   1  10   2     1299.81     1359.27     16.15 o
   2  10   2     2110.60     2069.98     29.69 o
   3  10   2      445.78      436.83      9.38 o
   4  10   2      136.12      117.25      5.75 o
   5  10   2      239.37      231.64     28.25 o
   6  10   2      137.70      118.31      5.60 o
   7  10   2      263.64      342.74      8.23 o
  -8  11   2        0.63        1.72      3.72 o
  -7  11   2      612.26      668.36     14.27 o
  -6  11   2        3.11        8.96      4.26 o
  -5  11   2     1664.21     1496.22     79.15 o
  -4  11   2       29.19       23.37      4.99 o
  -3  11   2       44.74       39.27      4.76 o
  -2  11   2      775.56      778.95     13.16 o
  -1  11   2      518.04      697.91     11.57 o
   0  11   2     1320.58     1460.24     15.17 o
   1  11   2     1515.79     1498.12     17.92 o
   2  11   2      646.26      672.32     18.11 o
   3  11   2      777.91      786.17     21.47 o
   4  11   2      132.48      117.51      4.80 o
   5  11   2      467.48      514.13     71.15 o
   6  11   2      336.53      362.91     10.99 o
   7  11   2       23.82       30.59      4.19 o
  -8  12   2       10.34        7.71      3.13 o
  -7  12   2      137.04      144.78      7.94 o
  -6  12   2       33.23       27.85      4.67 o
  -5  12   2      143.76      145.42      6.49 o
  -4  12   2      107.74      124.18      5.21 o
  -3  12   2        2.61       24.94      7.01 o
  -2  12   2        3.73      229.39     40.01 o
  -1  12   2     2681.22     3200.04    211.68 o
   0  12   2      560.86      607.68     11.30 o
   1  12   2       58.47       91.00      6.15 o
   2  12   2       68.50       42.66      7.68 o
   3  12   2       68.71       53.46      3.46 o
   4  12   2      189.94      140.18      5.50 o
   5  12   2      481.34      451.72     12.65 o
   6  12   2      186.88      177.09      8.51 o
   7  12   2      182.37      222.34      5.90 o
  -7  13   2      776.85      901.19     14.80 o
  -6  13   2      284.02      276.42     23.65 o
  -5  13   2     1212.89     1075.70     25.89 o
  -4  13   2      109.75      128.66      5.19 o
  -3  13   2      117.90      130.22     15.24 o
  -2  13   2     1986.91     2181.90     24.04 o
  -1  13   2     1391.66     1468.43     25.82 o
   0  13   2     1477.00     1463.87     17.85 o
   1  13   2     2865.76     2963.59     40.26 o
   2  13   2      851.76      944.78     22.99 o
   3  13   2      390.03      330.42      8.54 o
   4  13   2      225.14      273.35      6.70 o
   5  13   2      303.60      285.54     10.54 o
   6  13   2        1.04        3.34      5.51 o
  -7  14   2      610.84      711.66     12.28 o
  -6  14   2       27.20      217.25     25.15 o
  -5  14   2       64.97       54.59      5.49 o
  -4  14   2      140.25      149.74      5.50 o
  -3  14   2      741.01      813.36      9.19 o
  -2  14   2      107.17      143.71      9.86 o
  -1  14   2      830.45      893.73     21.41 o
   0  14   2       66.39       54.94      8.17 o
   1  14   2       34.49       45.37      7.05 o
   2  14   2       70.52       73.31      4.15 o
   3  14   2      944.46      844.71     14.42 o
   4  14   2       48.39       54.96      4.73 o
   5  14   2      380.49      401.72     12.04 o
   6  14   2      127.33      158.25      7.31 o
  -7  15   2      136.27      140.44      5.98 o
  -6  15   2        6.75       16.10      3.81 o
  -5  15   2      954.97      871.94     12.57 o
  -4  15   2     2069.44     1959.14     17.65 o
  -3  15   2      480.49      445.11      7.25 o
  -2  15   2     3280.34     3613.28    112.16 o
  -1  15   2     4003.40     4472.76     48.27 o
   0  15   2      419.74      380.28     15.90 o
   1  15   2      156.39      150.82      7.05 o
   2  15   2        9.43        5.27      3.28 o
   3  15   2      193.29      161.29      4.90 o
   4  15   2     1245.32     1129.57     12.11 o
   5  15   2     2082.56     2064.84     23.45 o
   6  15   2        9.42       12.89      4.76 o
  -7  16   2       17.34       20.53      3.40 o
  -6  16   2      259.41      275.30      6.53 o
  -5  16   2      181.08      193.57     12.19 o
  -4  16   2      134.12      138.37      6.20 o
  -3  16   2      345.39      362.85     16.08 o
  -2  16   2      284.07      359.90      7.45 o
  -1  16   2     1145.26     1154.49     20.32 o
   0  16   2      919.64     1005.67     13.68 o
   1  16   2      701.02      676.25     12.64 o
   2  16   2       77.42       48.76      4.93 o
   3  16   2      186.25      174.27      5.95 o
   4  16   2      148.66      144.64     29.04 o
   5  16   2        5.61       15.68      5.72 o
   6  16   2      254.52      281.55      7.52 o
  -6  17   2       10.90       11.02      3.38 o
  -5  17   2      802.01      795.39     34.54 o
  -4  17   2      107.23       70.59      7.19 o
  -3  17   2      228.49      237.27     14.83 o
  -2  17   2       86.95       89.89      4.27 o
  -1  17   2       73.50      109.50      6.36 o
   0  17   2      244.36      238.65      7.65 o
   1  17   2       43.24       38.89      3.59 o
   2  17   2      163.31      141.44      5.67 o
   3  17   2      163.29      130.96     27.59 o
   4  17   2      133.96      137.38     25.58 o
   5  17   2       59.10       57.75      5.93 o
   6  17   2       55.20       68.64      4.31 o
  -6  18   2       14.07       17.36      3.04 o
  -5  18   2        0.03       13.64      4.27 o
  -4  18   2      160.92      129.71      5.65 o
  -3  18   2      194.93      178.53     10.75 o
  -2  18   2      606.09      643.67     34.24 o
  -1  18   2       13.47       10.11      3.48 o
   0  18   2       94.70       74.75      6.39 o
   1  18   2       60.33       63.24      6.58 o
   2  18   2      150.33      123.87     20.40 o
   3  18   2      289.84      257.85      7.36 o
   4  18   2      251.50      243.73     10.03 o
   5  18   2       57.61       49.36      5.79 o
  -6  19   2      222.10      219.95      6.32 o
  -5  19   2      390.91      364.92     30.34 o
  -4  19   2       13.50       11.62      4.07 o
  -3  19   2      131.47      148.99     11.72 o
  -2  19   2      113.69      129.96      4.91 o
  -1  19   2      119.90      104.35      7.06 o
   0  19   2       14.42       12.29      5.83 o
   1  19   2       12.50        4.53      5.25 o
   2  19   2       85.22       71.64     18.55 o
   3  19   2      455.53      393.45     59.61 o
   4  19   2        3.43        3.12      4.48 o
   5  19   2      111.42      134.04      6.18 o
  -6  20   2        0.36       -1.84      3.14 o
  -5  20   2        9.46       11.57      5.15 o
  -4  20   2        0.58        0.92      5.01 o
  -3  20   2       71.51       74.35      6.06 o
  -2  20   2        0.94        0.81      3.69 o
  -1  20   2      311.20      326.80     10.22 o
   0  20   2       96.01       92.06      7.12 o
   1  20   2       24.86       20.86      3.12 o
   2  20   2       36.70       41.36      3.59 o
   3  20   2       23.76       29.75      3.30 o
   4  20   2      177.71      179.28      4.74 o
   5  20   2       70.41       77.21      4.71 o
  -5  21   2      349.95      315.51      8.70 o
  -4  21   2       44.03       24.18      5.18 o
  -3  21   2      402.04      382.27     10.41 o
  -2  21   2      325.28      349.63      9.88 o
  -1  21   2        0.84        1.84      5.15 o
   0  21   2      780.34      777.09     15.31 o
   1  21   2      241.50      193.57      6.82 o
   2  21   2        0.05        0.39      3.03 o
   3  21   2       25.41       27.06      4.04 o
   4  21   2      205.06      262.64     19.74 o
  -5  22   2       41.08       50.12      4.59 o
  -4  22   2        1.99        0.89      4.99 o
  -3  22   2      284.56      293.73      9.03 o
  -2  22   2      179.72      165.55      7.68 o
  -1  22   2        1.06        3.06      5.71 o
   0  22   2     1075.73     1090.78     11.84 o
   1  22   2       35.48       29.53      3.48 o
   2  22   2      166.75      134.67     16.73 o
   3  22   2      211.71      216.60      6.06 o
   4  22   2      125.53      139.41      5.96 o
  -5  23   2      726.27      738.02      8.93 o
  -4  23   2       20.53       14.98      4.78 o
  -3  23   2      230.89      224.61      8.22 o
  -2  23   2        3.64        3.22      4.89 o
  -1  23   2      366.36      355.55      7.30 o
   0  23   2      672.70      699.09     14.33 o
   1  23   2      300.78      308.66      7.33 o
   2  23   2      542.58      535.75     51.82 o
   3  23   2      113.47      148.70     25.35 o
   4  23   2        0.63       -1.35      2.89 o
  -4  24   2      119.39      116.27      5.90 o
  -3  24   2       30.60       28.03      4.70 o
  -2  24   2       48.15       53.43      5.54 o
  -1  24   2      155.81      174.98      7.55 o
   0  24   2       58.07       88.01      7.37 o
   1  24   2       59.32       52.46      6.39 o
   2  24   2      245.08      225.35      8.57 o
   3  24   2      313.01      350.55      7.35 o
  -4  25   2      481.10      460.45      7.69 o
  -3  25   2      120.69      106.96      5.89 o
  -2  25   2      656.07      698.51     11.74 o
  -1  25   2      164.26      187.46      7.21 o
   0  25   2       14.93       25.19      5.35 o
   1  25   2        0.48       -0.13      3.12 o
   2  25   2       24.51       17.89      4.45 o
  -3  26   2        3.90        1.39      3.64 o
  -2  26   2       19.37       20.03      4.48 o
  -1  26   2      274.83      314.11      8.27 o
   0  26   2      135.28      150.77      6.12 o
   1  26   2        0.51        2.85      3.41 o
  -2  27   2       24.83       18.08      4.02 o
  -1  27   2       31.15       27.40      4.00 o
   0  27   2      116.21       92.94      4.70 o
  -8   1   3      361.80      378.76     39.47 o
  -7   1   3       59.50       55.61      3.34 o
  -6   1   3     1693.11     1713.36     87.07 o
  -5   1   3      453.61      394.24     11.24 o
  -4   1   3     1022.87      838.23     39.55 o
  -3   1   3     8813.59     9396.92     42.40 o
  -2   1   3      884.26     1019.71      6.86 o
  -1   1   3      288.62      315.81     15.06 o
   0   1   3     9345.56    10743.12     42.57 o
   1   1   3     1247.02     1562.56     10.64 o
   2   1   3     2037.06     1651.80    105.92 o
   3   1   3      342.19      308.30     11.64 o
   4   1   3     1362.08     1445.35     13.99 o
   5   1   3        1.24        2.47      2.73 o
   6   1   3        1.35        4.69      3.37 o
   7   1   3        1.44        4.51      2.52 o
  -8   2   3      142.32      154.15     28.64 o
  -7   2   3      278.41      228.64     10.89 o
  -6   2   3     3991.62     3750.24     15.86 o
  -5   2   3     1469.06     1353.17     32.20 o
  -4   2   3       75.47       68.45     22.10 o
  -3   2   3     1997.26     2169.99     90.31 o
  -2   2   3     1444.04     1718.77     22.21 o
  -1   2   3     6338.81     6520.20    183.05 o
   0   2   3      630.68      629.45      5.37 o
   1   2   3      207.07      231.93      5.05 o
   2   2   3      108.51      107.38      5.16 o
   3   2   3     3040.72     2724.10    139.94 o
   4   2   3     1477.21     1483.07     36.40 o
   5   2   3      202.76      227.70      4.65 o
   6   2   3      358.18      328.12     10.86 o
   7   2   3       22.82      128.83     72.44 o
  -8   3   3      709.62      827.50     14.59 o
  -7   3   3       21.88       40.63      4.00 o
  -6   3   3     1387.49     1381.27     14.31 o
  -5   3   3      180.00      162.83      5.93 o
  -4   3   3      541.19      462.66     21.37 o
  -3   3   3      377.64      419.01      7.78 o
  -2   3   3      678.53      678.97     23.42 o
  -1   3   3     5773.13     5858.89     75.01 o
   0   3   3      100.76       62.68      3.76 o
   1   3   3      389.73      330.22     25.51 o
   2   3   3       18.41       28.31      4.77 o
   3   3   3      993.50      970.30     89.92 o
   4   3   3       86.70      100.65      6.66 o
   5   3   3      948.28      923.96      9.03 o
   6   3   3       57.81       69.80      4.50 o
   7   3   3      514.00      576.46      7.96 o
  -8   4   3       65.53       77.75      6.67 o
  -7   4   3        8.84       13.97      4.40 o
  -6   4   3       39.40       47.07      3.89 o
  -5   4   3      261.47      235.19      6.76 o
  -4   4   3       21.80       18.65      5.50 o
  -3   4   3       19.12       10.37      2.67 o
  -2   4   3      614.99      558.64     20.74 o
  -1   4   3      839.79      829.62     19.57 o
   0   4   3      298.38      223.09      5.76 o
   1   4   3      361.28      397.54      7.21 o
   2   4   3     2602.59     2640.62     34.92 o
   3   4   3       31.34       12.98      6.37 o
   4   4   3       21.22       36.91      2.74 o
   5   4   3        6.91       12.07      3.10 o
   6   4   3       62.71       80.01      4.73 o
   7   4   3      221.78      269.34      6.33 o
  -8   5   3       34.54       37.15      6.29 o
  -7   5   3      805.06      799.97     21.63 o
  -6   5   3      268.41      279.15      7.42 o
  -5   5   3     3978.09     3509.64     28.00 o
  -4   5   3     2393.23     2285.57     87.72 o
  -3   5   3      257.35      301.44      7.70 o
  -2   5   3       32.13       17.72      3.67 o
  -1   5   3     3178.03     3269.88     25.36 o
   0   5   3        9.28       12.11      2.02 o
   1   5   3     2301.77     2431.84    183.88 o
   2   5   3     3039.63     2927.47     44.32 o
   3   5   3      256.10      180.55     19.05 o
   4   5   3      670.22      575.33     21.23 o
   5   5   3        8.62       13.67      2.45 o
   6   5   3        1.06        4.93      2.89 o
  -8   6   3        3.70        1.64      5.20 o
  -7   6   3       38.70       40.90      4.64 o
  -6   6   3      339.62      306.77      6.23 o
  -5   6   3      555.46      502.45      9.15 o
  -4   6   3      789.61      672.76     54.54 o
  -3   6   3        6.98        4.18      2.81 o
  -2   6   3     2493.81     2757.44     40.68 o
  -1   6   3       17.25       27.73      2.92 o
   0   6   3      461.28      537.99      7.99 o
   1   6   3     5016.35     5464.38     35.27 o
   2   6   3      230.51      175.41     10.31 o
   3   6   3      459.22      379.27      9.17 o
   4   6   3        4.62        4.79      2.65 o
   5   6   3      122.31      122.73      6.99 o
   6   6   3        2.83        2.25      3.04 o
  -8   7   3      286.35      276.01      9.05 o
  -7   7   3      553.46      516.77     40.58 o
  -6   7   3      105.44      105.42      5.44 o
  -5   7   3        0.92        6.10      4.00 o
  -4   7   3       87.80       89.90      5.63 o
  -3   7   3      101.83       90.35      5.50 o
  -2   7   3     1998.38     2348.86     92.66 o
  -1   7   3     2156.36     2379.65     26.78 o
   0   7   3     1948.53     2377.33     23.35 o
   1   7   3      471.43      642.11     13.33 o
   2   7   3      187.90      166.09      6.93 o
   3   7   3        4.36       11.77      3.25 o
   4   7   3      267.43      240.41      7.23 o
   5   7   3     1089.80     1074.51     13.36 o
   6   7   3       27.22       25.87      4.06 o
   7   7   3      445.54      537.30      8.99 o
  -8   8   3        0.60        7.11      5.13 o
  -7   8   3      473.49      471.93     16.77 o
  -6   8   3      132.63      182.69     56.35 o
  -5   8   3      114.78       93.70      7.93 o
  -4   8   3      674.90      698.08     15.49 o
  -3   8   3       59.75       80.79      4.51 o
  -2   8   3     1683.55     1699.82     23.87 o
  -1   8   3        6.04        5.29      2.90 o
   0   8   3        8.31       12.11      3.92 o
   1   8   3      287.61      277.60      9.48 o
   2   8   3      469.09      539.24     15.49 o
   3   8   3      187.23      183.77      5.64 o
   4   8   3     2805.60     2513.36     59.23 o
   5   8   3       90.95       84.47      4.65 o
   6   8   3       42.05       46.95      5.77 o
   7   8   3       28.50       33.48      3.96 o
  -8   9   3      715.00      811.64     13.10 o
  -7   9   3      492.34      579.72     16.41 o
  -6   9   3      402.00      387.69     14.01 o
  -5   9   3       51.94       40.73      4.77 o
  -4   9   3       53.26       66.99      8.11 o
  -3   9   3      615.64      577.27      9.48 o
  -2   9   3      703.52      701.81     11.63 o
  -1   9   3     1383.23     1459.57     31.34 o
   0   9   3      250.07      258.96      9.77 o
   1   9   3      206.13      204.62      9.12 o
   2   9   3      341.68      347.05     13.05 o
   3   9   3      251.38      234.59      8.91 o
   4   9   3      198.10      119.13      4.07 o
   5   9   3     1668.12     1750.31     58.80 o
   6   9   3       29.95      105.40      7.87 o
   7   9   3      269.02      288.83      6.11 o
  -8  10   3       74.22       91.51      5.94 o
  -7  10   3      439.54      442.26     13.41 o
  -6  10   3      197.30      200.18     11.82 o
  -5  10   3        1.64       18.83      7.15 o
  -4  10   3        0.71       13.14      4.46 o
  -3  10   3      899.53      972.26     15.09 o
  -2  10   3      900.95      986.68     15.34 o
  -1  10   3      671.91      690.17     12.64 o
   0  10   3     1470.21     1737.63     24.02 o
   1  10   3      180.99      188.65      9.58 o
   2  10   3      112.87      114.00      9.15 o
   3  10   3      271.85      234.40      4.94 o
   4  10   3     1683.52     1520.68     13.67 o
   5  10   3       41.90       54.93     15.60 o
   6  10   3      445.40      517.08     11.19 o
  -8  11   3       18.38       33.92      4.34 o
  -7  11   3       94.13      100.35      8.31 o
  -6  11   3      613.18      610.87     16.49 o
  -5  11   3      374.97      307.73     11.88 o
  -4  11   3      919.52     1000.42     16.22 o
  -3  11   3      314.77      362.61      9.44 o
  -2  11   3      109.39      112.10     13.55 o
  -1  11   3        2.97        6.66      4.33 o
   0  11   3      333.29      446.28     13.82 o
   1  11   3        4.50        6.99      6.94 o
   2  11   3      916.19      705.66     12.57 o
   3  11   3      532.83      466.02      6.73 o
   4  11   3      190.02      175.36      5.66 o
   5  11   3      109.64      117.83     23.16 o
   6  11   3        0.52       12.17      5.19 o
  -8  12   3        4.57        6.82      3.42 o
  -7  12   3       37.31       46.78      6.79 o
  -6  12   3      484.68      577.65     15.71 o
  -5  12   3      326.10      329.66     12.53 o
  -4  12   3      389.19      419.36     35.89 o
  -3  12   3      891.89      977.49     14.62 o
  -2  12   3      178.70      167.99      7.37 o
  -1  12   3       52.28       44.15      9.31 o
   0  12   3     1115.76     1258.41     22.93 o
   1  12   3      406.36      418.88     15.60 o
   2  12   3      662.94      532.87     49.63 o
   3  12   3     2194.64     2006.62     16.15 o
   4  12   3      809.01      729.04     10.48 o
   5  12   3      205.05      256.94     66.45 o
   6  12   3       13.11       24.88      4.88 o
  -7  13   3        3.01        7.31      5.46 o
  -6  13   3      317.55      343.91     12.58 o
  -5  13   3      195.97      168.08      9.79 o
  -4  13   3      331.67      276.40     19.58 o
  -3  13   3        1.56       10.99      3.83 o
  -2  13   3     1367.92     1404.85     32.81 o
  -1  13   3     1856.04     1794.05     37.13 o
   0  13   3       78.97       61.57      8.71 o
   1  13   3       91.61       99.33      6.35 o
   2  13   3      102.82      102.38     24.53 o
   3  13   3       40.90       60.92      4.48 o
   4  13   3       11.54       12.32      3.11 o
   5  13   3       17.83       38.21     17.91 o
   6  13   3        0.20        1.90      3.78 o
  -7  14   3      610.32      672.28     12.57 o
  -6  14   3      121.29      126.75      8.75 o
  -5  14   3       40.05       29.04      4.84 o
  -4  14   3      150.92      118.31      9.85 o
  -3  14   3        5.74        5.89      2.83 o
  -2  14   3       23.03       31.30      4.07 o
  -1  14   3     1402.13     1625.09     28.36 o
   0  14   3      802.56      829.00     20.97 o
   1  14   3      381.95      406.63     10.64 o
   2  14   3      259.18      206.81      6.25 o
   3  14   3       30.01       24.56      3.35 o
   4  14   3      270.19      283.20     12.68 o
   5  14   3      498.73      476.52     11.45 o
   6  14   3      757.36      853.94     10.93 o
  -7  15   3       19.99       20.49      4.75 o
  -6  15   3      132.29      112.51      8.24 o
  -5  15   3      229.15      200.66     11.57 o
  -4  15   3       20.31       16.09      3.69 o
  -3  15   3      202.78      190.49      5.67 o
  -2  15   3      218.62      228.24      6.85 o
  -1  15   3        2.23       10.24      3.84 o
   0  15   3       60.26       59.72      3.78 o
   1  15   3       26.10       21.74      6.06 o
   2  15   3      337.54      329.81     19.51 o
   3  15   3       71.80       65.03      4.04 o
   4  15   3       28.74       23.61      3.95 o
   5  15   3        8.61       18.30      5.15 o
   6  15   3        8.01       20.76      3.34 o
  -7  16   3      535.86      544.91      9.19 o
  -6  16   3       66.51       46.31      6.14 o
  -5  16   3       62.54       73.63      5.17 o
  -4  16   3     1066.90     1001.42     43.38 o
  -3  16   3       34.12       37.35      3.54 o
  -2  16   3      272.55      237.09      8.92 o
  -1  16   3      317.73      311.09      8.72 o
   0  16   3      545.66      588.86     11.58 o
   1  16   3      712.45      665.26     13.98 o
   2  16   3       73.28       67.91      4.83 o
   3  16   3      198.47      212.64      6.51 o
   4  16   3      227.39      187.78      8.63 o
   5  16   3       33.68       31.72      5.31 o
  -7  17   3       73.05       69.90      3.80 o
  -6  17   3        4.72        4.87      4.64 o
  -5  17   3     1233.53     1182.11     30.43 o
  -4  17   3       50.73       50.46      4.19 o
  -3  17   3       34.85       31.30      3.46 o
  -2  17   3      577.37      599.42      8.21 o
  -1  17   3       28.69       97.50     34.86 o
   0  17   3        3.81        9.11      4.20 o
   1  17   3      107.41       86.22      6.22 o
   2  17   3      240.49      182.39      8.19 o
   3  17   3        4.64       37.96     17.86 o
   4  17   3       73.35       68.31      6.37 o
   5  17   3       21.73       14.71      4.55 o
  -6  18   3       30.32       30.18      4.50 o
  -5  18   3      415.76      373.90      9.19 o
  -4  18   3      588.72      621.11      9.43 o
  -3  18   3        4.01       17.41      3.48 o
  -2  18   3     1217.08     1305.50     22.62 o
  -1  18   3     1208.81     1160.66     27.55 o
   0  18   3      120.59      115.46      6.62 o
   1  18   3      644.46      693.79     13.63 o
   2  18   3      204.75      159.16      4.69 o
   3  18   3      357.53      354.16     28.80 o
   4  18   3      155.13      159.55      7.59 o
   5  18   3       10.36        9.65      3.77 o
  -6  19   3      105.04      118.68      5.28 o
  -5  19   3      541.91      576.29     22.29 o
  -4  19   3      104.31       84.18      5.14 o
  -3  19   3      247.28      229.94      5.84 o
  -2  19   3      564.04      618.18     10.95 o
  -1  19   3      924.67      922.86     29.08 o
   0  19   3       71.32       67.60      4.29 o
   1  19   3      376.57      483.22     11.57 o
   2  19   3      473.03      425.13      8.02 o
   3  19   3      151.98      150.47     21.85 o
   4  19   3      157.23      188.24      8.52 o
  -5  20   3       61.51       55.26      3.76 o
  -4  20   3      154.24      140.86      5.30 o
  -3  20   3      472.86      484.43     24.61 o
  -2  20   3      654.66      703.48     12.49 o
  -1  20   3      477.70      518.43     21.07 o
   0  20   3     1009.77     1021.30     65.31 o
   1  20   3       39.65       41.85      3.81 o
   2  20   3      142.70      162.55     10.34 o
   3  20   3       22.80       33.87      6.06 o
   4  20   3      366.01      412.81     32.09 o
  -5  21   3       43.56       40.38      3.04 o
  -4  21   3      141.42      145.51      4.96 o
  -3  21   3       10.09       13.60      3.11 o
  -2  21   3      494.23      586.22     12.12 o
  -1  21   3      882.61      942.44     62.32 o
   0  21   3       61.00       61.09      4.26 o
   1  21   3       31.43       37.67      5.19 o
   2  21   3       19.55       19.67      3.52 o
   3  21   3       13.01       17.56      5.53 o
   4  21   3      344.65      409.50     46.84 o
  -5  22   3       63.46       58.70      4.08 o
  -4  22   3      326.59      291.45      8.07 o
  -3  22   3        2.07        2.99      3.15 o
  -2  22   3      419.53      471.52     59.02 o
  -1  22   3       80.45       84.27      6.66 o
   0  22   3       12.66       12.16      6.03 o
   1  22   3      232.59      225.60      9.32 o
   2  22   3       57.76       56.21      6.02 o
   3  22   3      269.32      324.09     22.48 o
  -4  23   3       83.73       93.36      5.28 o
  -3  23   3      194.46      182.99      7.00 o
  -2  23   3       77.50       76.25      5.79 o
  -1  23   3      186.36      185.15      5.51 o
   0  23   3        1.99       -0.11      5.36 o
   1  23   3       15.87       26.54      6.18 o
   2  23   3       42.02       49.96      5.29 o
   3  23   3       35.77       25.20      3.61 o
  -4  24   3      100.94       97.35      4.95 o
  -3  24   3       66.07       77.24      5.33 o
  -2  24   3      139.45      150.52      6.32 o
  -1  24   3        5.51        7.48      3.37 o
   0  24   3       58.61       39.93      5.93 o
   1  24   3      173.89      184.90      7.31 o
   2  24   3       12.15       10.13      4.21 o
  -3  25   3       64.69       56.34      4.54 o
  -2  25   3        5.12        7.30      4.05 o
  -1  25   3      232.19      234.37      7.53 o
   0  25   3      311.94      354.95      6.24 o
   1  25   3       82.67       60.77      5.44 o
   2  25   3       24.09       36.45      2.47 o
  -2  26   3      264.69      259.10      6.67 o
  -1  26   3      581.16      649.17      9.99 o
   0  26   3      196.47      235.16      6.56 o
   1  26   3      324.82      260.98      5.77 o
  -8   0   4        7.76       14.60      4.69 o
  -7   0   4       27.80       29.87      4.68 o
  -6   0   4     5792.61     5334.91     41.50 o
  -5   0   4     2120.23     1916.46     24.41 o
  -4   0   4     1839.51     1611.54     35.37 o
  -3   0   4      941.77      890.96     25.29 o
  -2   0   4      814.57      872.19     26.34 o
  -1   0   4       33.58       43.50      6.94 o
   0   0   4     4391.37     5101.18    626.07 o
   1   0   4     6135.17     7123.73     73.45 o
   2   0   4      189.10      363.35     21.32 o
   3   0   4     1831.39     1901.00     15.78 o
   4   0   4        9.72       54.17     14.26 o
   5   0   4      167.50      204.09      5.05 o
   6   0   4        3.18       16.62      3.33 o
  -8   1   4      646.40      667.89      9.25 o
  -7   1   4       13.86       14.08      3.37 o
  -6   1   4      460.18      644.60     28.16 o
  -5   1   4      413.39      407.88     29.82 o
  -4   1   4      673.38      611.17     22.38 o
  -3   1   4      837.91      976.70    150.80 o
  -2   1   4     1738.13     1897.15     24.60 o
  -1   1   4      528.77      582.02     13.95 o
   0   1   4      117.83      144.68      8.05 o
   1   1   4      409.73      530.72     41.68 o
   2   1   4     1251.30     1370.73    107.13 o
   3   1   4      373.61      437.48      8.67 o
   4   1   4     1870.67     1846.65     24.83 o
   5   1   4      323.88      348.59      4.98 o
   6   1   4       77.96       83.85      4.18 o
  -8   2   4      361.93      449.17     37.32 o
  -7   2   4       23.57       22.63      3.70 o
  -6   2   4       96.16      711.54    175.83 o
  -5   2   4      528.35      588.08     22.97 o
  -4   2   4      400.34      405.53     18.73 o
  -3   2   4       19.93       18.61      6.81 o
  -2   2   4     2829.71     3096.29     32.96 o
  -1   2   4        1.27        8.07      4.85 o
   0   2   4     1714.36     1592.74    152.64 o
   1   2   4     1772.59     1980.98     29.01 o
   2   2   4      204.04      179.20     12.87 o
   3   2   4      253.92      409.83     62.98 o
   4   2   4      569.37      550.43     13.50 o
   5   2   4      322.71      309.94      4.81 o
   6   2   4      654.22      760.10      7.54 o
  -8   3   4        0.81       17.99     10.60 o
  -7   3   4        1.08        5.48      3.56 o
  -6   3   4       18.20       54.23      5.17 o
  -5   3   4       11.19       16.22      3.55 o
  -4   3   4      177.93      176.43     13.18 o
  -3   3   4      488.02      560.70     48.75 o
  -2   3   4      127.90      117.96      8.02 o
  -1   3   4      513.98      553.92     41.55 o
   0   3   4      168.99      204.68     43.14 o
   1   3   4       14.97       10.39      5.73 o
   2   3   4       98.57       80.74     10.44 o
   3   3   4      430.26      453.22      8.08 o
   4   3   4     1874.63     1826.65     17.31 o
   5   3   4       17.44       18.70      5.32 o
   6   3   4       12.59       32.66      4.69 o
  -8   4   4      471.83      515.18      7.99 o
  -7   4   4      402.57      390.14     14.21 o
  -6   4   4      348.69      284.59      6.27 o
  -5   4   4     1515.41     1300.39     14.26 o
  -4   4   4        0.76        2.36     10.03 o
  -3   4   4      526.67      512.40     51.22 o
  -2   4   4      974.08      928.50     22.94 o
  -1   4   4      336.06      433.11     14.22 o
   0   4   4     1617.39     1601.80     21.99 o
   1   4   4        1.50        8.27      6.28 o
   2   4   4      448.77      408.38     15.49 o
   3   4   4     1306.45     1422.85     17.70 o
   4   4   4       72.56       66.97      3.25 o
   5   4   4      692.57      759.38     18.71 o
   6   4   4       43.49       50.40      3.33 o
  -8   5   4       23.98       25.37      5.11 o
  -7   5   4       12.73       20.79      3.42 o
  -6   5   4        2.05        7.70      4.38 o
  -5   5   4        1.31       11.26      3.35 o
  -4   5   4      183.10      174.00     12.19 o
  -3   5   4     1322.74     1295.00     28.64 o
  -2   5   4     1349.51     1404.38     49.92 o
  -1   5   4      993.60     1028.16     26.29 o
   0   5   4        8.68       -1.42      6.62 o
   1   5   4      428.99      339.19     10.90 o
   2   5   4       59.70       50.06     11.27 o
   3   5   4      954.59     1066.93     22.29 o
   4   5   4      402.76      405.98      6.76 o
   5   5   4      108.31      123.41      7.19 o
   6   5   4       36.98       33.50      2.81 o
  -8   6   4       60.90       60.19      5.72 o
  -7   6   4      184.39      179.16      5.09 o
  -6   6   4       35.73       38.94      5.02 o
  -5   6   4      519.17      485.92      9.97 o
  -4   6   4       25.16       25.89     11.44 o
  -3   6   4     4749.67     4563.69     64.73 o
  -2   6   4      662.55      679.07     33.36 o
  -1   6   4     2511.53     2612.80     25.37 o
   0   6   4     2144.52     2354.24     33.90 o
   1   6   4        4.06       -0.15      8.61 o
   2   6   4      107.79      169.80     12.31 o
   3   6   4     2746.29     2731.53     19.93 o
   4   6   4       39.99       44.38      3.00 o
   5   6   4      420.41      399.74     16.96 o
   6   6   4        0.72        3.43      2.43 o
  -8   7   4       11.98       11.51      4.70 o
  -7   7   4      185.43      185.78      5.31 o
  -6   7   4      762.63      682.97     11.00 o
  -5   7   4      981.45      905.92     11.83 o
  -4   7   4     1357.87     1181.00     28.09 o
  -3   7   4      661.74      590.63     78.52 o
  -2   7   4      498.31      406.88     16.45 o
  -1   7   4     3527.08     3741.90     86.34 o
   0   7   4     1904.02     2123.86     33.54 o
   1   7   4       17.60       14.38      9.96 o
   2   7   4     1017.07      869.50     11.87 o
   3   7   4      421.94      410.64     12.11 o
   4   7   4       18.63       14.09      3.61 o
   5   7   4      234.09      219.52     14.89 o
   6   7   4       57.37       89.42      5.66 o
  -8   8   4      187.82      201.28      7.22 o
  -7   8   4     2211.60     1992.28     39.42 o
  -6   8   4     1605.26     1645.02     16.03 o
  -5   8   4       83.09       86.50      3.97 o
  -4   8   4      163.41      176.52     12.14 o
  -3   8   4      265.17      253.18     10.68 o
  -2   8   4       78.28       44.92      5.89 o
  -1   8   4      812.57      770.60     21.30 o
   0   8   4     2454.90     2544.47     38.16 o
   1   8   4       60.28       66.82     10.31 o
   2   8   4      781.11      574.41     11.88 o
   3   8   4     1290.94     1219.70     44.80 o
   4   8   4      280.35      231.92     17.13 o
   5   8   4      243.27      244.15     22.96 o
   6   8   4      906.55     1050.73     13.41 o
  -8   9   4      101.70      113.24      5.89 o
  -7   9   4      219.68      241.29     16.58 o
  -6   9   4     1027.29     1031.71     17.75 o
  -5   9   4     1030.58      894.83     31.53 o
  -4   9   4       30.12       45.24      4.33 o
  -3   9   4       15.02       22.24      9.55 o
  -2   9   4      474.89      513.29     17.89 o
  -1   9   4     2353.78     2469.45     38.32 o
   0   9   4      139.86      131.00     10.76 o
   1   9   4      933.55      793.05     23.07 o
   2   9   4       22.82       25.31      6.79 o
   3   9   4      294.33      254.72      6.39 o
   4   9   4       19.09       26.68      4.64 o
   5   9   4      315.11      325.04     21.24 o
   6   9   4       18.54       10.52      3.94 o
  -8  10   4      103.30      114.65      5.67 o
  -7  10   4      112.81      129.10      8.62 o
  -6  10   4       79.27       83.05      5.16 o
  -5  10   4      336.57      304.30      7.67 o
  -4  10   4      228.66      240.49      8.83 o
  -3  10   4      270.36      279.06     15.43 o
  -2  10   4      493.55      593.95     19.58 o
  -1  10   4      345.35      400.68     17.35 o
   0  10   4      186.29      195.60     14.01 o
   1  10   4      238.11      185.94      6.48 o
   2  10   4        2.40        2.27      3.84 o
   3  10   4      473.78      449.01     16.69 o
   4  10   4        1.83        3.89      4.47 o
   5  10   4        2.24        5.77      2.87 o
   6  10   4       12.11       12.94      3.72 o
  -8  11   4        1.59        0.47      3.35 o
  -7  11   4       29.20       27.35      6.47 o
  -6  11   4      202.06      213.93     11.37 o
  -5  11   4      127.37      107.14      8.59 o
  -4  11   4     1166.55     1051.51     17.07 o
  -3  11   4       52.93       39.61      4.48 o
  -2  11   4      616.56      709.34     21.68 o
  -1  11   4      111.53      118.56     11.17 o
   0  11   4       36.22       31.94     12.35 o
   1  11   4      153.30      116.57      6.30 o
   2  11   4      736.69      639.31    130.73 o
   3  11   4       15.72       17.39      3.00 o
   4  11   4       62.48       66.75     18.31 o
   5  11   4        0.20        1.06      2.32 o
   6  11   4       13.47       12.06      3.24 o
  -8  12   4       12.26        8.98      2.92 o
  -7  12   4       34.75       40.93      6.17 o
  -6  12   4       43.73       47.36      8.10 o
  -5  12   4      432.88      378.75     12.73 o
  -4  12   4      129.54      121.48      7.19 o
  -3  12   4        0.93       -0.91      3.84 o
  -2  12   4       30.52       48.32      4.51 o
  -1  12   4       71.04       80.22      5.26 o
   0  12   4      147.33      162.67      6.76 o
   1  12   4      338.54      314.02      9.49 o
   2  12   4        0.05        2.48      3.26 o
   3  12   4       73.37       74.29      3.79 o
   4  12   4        0.12        2.81      3.41 o
   5  12   4        7.33        7.89      2.20 o
   6  12   4       17.58       15.89      2.99 o
  -7  13   4      125.92      119.65      7.01 o
  -6  13   4        2.09        8.82      6.79 o
  -5  13   4      215.83      176.86     10.08 o
  -4  13   4     1036.94      986.29     16.52 o
  -3  13   4      284.19      289.06      9.03 o
  -2  13   4     1949.86     1931.01     19.50 o
  -1  13   4      645.71      666.96      8.19 o
   0  13   4      150.91      146.39      6.98 o
   1  13   4        1.96       -2.39      4.69 o
   2  13   4      686.14      685.31     27.78 o
   3  13   4      111.96       81.90      8.15 o
   4  13   4      733.12      747.35     15.14 o
   5  13   4      305.08      326.12      5.04 o
  -7  14   4        1.31       23.42      5.57 o
  -6  14   4      232.86      274.72     11.32 o
  -5  14   4      248.15      185.87     10.00 o
  -4  14   4        8.18        8.20      4.96 o
  -3  14   4      171.15      144.93      7.03 o
  -2  14   4      701.00      670.08     12.19 o
  -1  14   4      106.16      119.32      6.30 o
   0  14   4     1895.35     1855.57     56.15 o
   1  14   4        1.94        4.82      4.91 o
   2  14   4      147.27      125.18     14.31 o
   3  14   4       44.82       58.39      4.77 o
   4  14   4      370.21      429.78     43.13 o
   5  14   4       29.30       22.15      2.80 o
  -7  15   4     1079.84     1189.30     14.28 o
  -6  15   4      491.93      460.81     12.52 o
  -5  15   4      268.54      214.11     10.45 o
  -4  15   4       11.05        2.82      4.49 o
  -3  15   4      292.20      306.71     15.50 o
  -2  15   4     1784.12     1649.73     18.69 o
  -1  15   4     2015.72     1968.66     20.72 o
   0  15   4       27.80       19.96      3.64 o
   1  15   4      321.55      313.00     10.35 o
   2  15   4       41.98       22.90      3.96 o
   3  15   4       49.96       55.70      3.69 o
   4  15   4        4.92       22.14      7.07 o
   5  15   4      252.85      238.97     34.67 o
  -7  16   4        0.47        2.95      3.34 o
  -6  16   4       16.40       24.28      5.91 o
  -5  16   4       93.55       83.16      7.85 o
  -4  16   4      281.34      306.38     14.34 o
  -3  16   4      260.47      274.50      8.23 o
  -2  16   4        3.69        6.50      4.07 o
  -1  16   4       31.55       26.50      4.56 o
   0  16   4      106.64      103.83      6.31 o
   1  16   4       86.07       93.84      4.92 o
   2  16   4       11.81        7.12      7.61 o
   3  16   4      745.07      729.01     26.36 o
   4  16   4      269.07      301.14      8.66 o
   5  16   4      181.56      173.99      3.92 o
  -6  17   4      119.93      101.24      6.33 o
  -5  17   4      194.23      199.44     10.57 o
  -4  17   4      559.04      546.08     16.39 o
  -3  17   4      191.13      198.59      5.38 o
  -2  17   4       66.79       77.47      4.11 o
  -1  17   4      274.64      263.32      8.92 o
   0  17   4       69.80       64.05      5.58 o
   1  17   4       59.67       54.96      5.96 o
   2  17   4     1190.15     1050.25     92.46 o
   3  17   4       32.72       39.33      5.31 o
   4  17   4       92.88      111.26      6.00 o
  -6  18   4      287.12      306.35      8.04 o
  -5  18   4        0.01        2.56      5.72 o
  -4  18   4       51.28       48.93      4.00 o
  -3  18   4      647.34      570.31      8.25 o
  -2  18   4        8.90        8.44      3.11 o
  -1  18   4      451.26      437.24      7.52 o
   0  18   4      350.39      325.37      9.73 o
   1  18   4      100.89       96.38      6.61 o
   2  18   4       99.93      109.60      4.85 o
   3  18   4       87.32       84.52      8.53 o
   4  18   4       33.55       44.04     13.32 o
  -6  19   4      578.69      574.56      8.89 o
  -5  19   4        0.23        3.00      5.01 o
  -4  19   4      134.16      126.01      8.97 o
  -3  19   4       36.37       34.42      3.58 o
  -2  19   4       34.06       31.61      3.38 o
  -1  19   4     1306.64     1291.60     12.12 o
   0  19   4       92.79      100.78      6.74 o
   1  19   4      215.14      243.62     16.67 o
   2  19   4      156.13      120.74      6.85 o
   3  19   4       54.67       57.51      5.38 o
   4  19   4       41.63       39.25      3.49 o
  -5  20   4        1.33        4.34      4.37 o
  -4  20   4       92.24       86.61      4.17 o
  -3  20   4      261.90      250.73      5.68 o
  -2  20   4      102.24       96.19      4.29 o
  -1  20   4       22.81       29.83      3.65 o
   0  20   4       68.48       67.13      4.41 o
   1  20   4        0.95        4.27      3.10 o
   2  20   4       69.67       74.84      5.81 o
   3  20   4       56.19       65.47      7.26 o
   4  20   4       54.55       49.23      3.55 o
  -5  21   4       32.55       42.97      4.07 o
  -4  21   4       80.55       91.18      4.07 o
  -3  21   4      398.37      361.94     14.23 o
  -2  21   4        0.51        2.46      2.43 o
  -1  21   4      474.30      527.77      7.91 o
   0  21   4      125.71      137.49      5.07 o
   1  21   4      763.59      868.44     13.43 o
   2  21   4      293.25      307.85     16.77 o
   3  21   4       29.27       27.95      7.70 o
  -4  22   4       14.25       21.41      2.84 o
  -3  22   4      169.51      179.71      6.63 o
  -2  22   4       30.37       40.70      3.54 o
  -1  22   4      694.23      886.56     44.66 o
   0  22   4      678.94      764.99     57.48 o
   1  22   4       31.08       34.23      3.35 o
   2  22   4      195.46      201.02      8.97 o
   3  22   4      105.80      125.77      4.37 o
  -4  23   4      268.72      249.80      5.97 o
  -3  23   4      317.75      307.56     14.80 o
  -2  23   4      336.63      441.09     16.17 o
  -1  23   4       68.46       94.07      4.10 o
   0  23   4      552.75      660.53     10.85 o
   1  23   4        6.83        9.72      4.76 o
   2  23   4      358.56      360.44      7.66 o
  -3  24   4        2.18        4.57      3.31 o
  -2  24   4        4.66       11.76      3.77 o
  -1  24   4        9.75        3.09      2.68 o
   0  24   4      101.50       87.01      5.60 o
   1  24   4       23.18       26.51      4.44 o
  -2  25   4        3.18        5.55      3.21 o
  -1  25   4      435.41      470.20      8.33 o
   0  25   4       24.71       18.15      2.65 o
   1  25   4      302.76      264.50     12.45 o
  -8   1   5       55.95       48.33      4.12 o
  -7   1   5      618.16      608.34     21.48 o
  -6   1   5       63.81       70.66     22.43 o
  -5   1   5      145.66      166.16      6.84 o
  -4   1   5      281.09      265.23      6.37 o
  -3   1   5        2.91       -9.85      9.85 o
  -2   1   5     1684.93     1512.89     26.70 o
  -1   1   5      219.39      246.17     11.55 o
   0   1   5       82.32       86.71     11.83 o
   1   1   5      334.67      338.87     16.09 o
   2   1   5      204.63      225.69      9.94 o
   3   1   5      369.91      347.80     18.30 o
   4   1   5     1267.80     1243.38     12.90 o
   5   1   5       96.21       96.56      3.89 o
  -8   2   5       18.49        8.04      6.86 o
  -7   2   5      397.35      385.51      9.98 o
  -6   2   5      280.95      259.51      6.18 o
  -5   2   5      370.61      341.27     26.87 o
  -4   2   5        0.74       18.79     11.63 o
  -3   2   5      967.18      834.79     21.97 o
  -2   2   5      579.09      634.74     17.16 o
  -1   2   5      433.30      657.46     16.70 o
   0   2   5        1.44        0.34      7.89 o
   1   2   5       21.73      -10.98     30.77 o
   2   2   5      337.14      378.78      7.94 o
   3   2   5      242.51      251.24      5.53 o
   4   2   5      191.44      191.54     23.55 o
   5   2   5      114.75      103.90      7.37 o
  -8   3   5       11.48       15.83      4.47 o
  -7   3   5      177.79      167.50      5.01 o
  -6   3   5      291.54      218.69     10.39 o
  -5   3   5     1359.65     1085.43     13.11 o
  -4   3   5      220.20      241.18     13.47 o
  -3   3   5      221.14      232.79      9.47 o
  -2   3   5       17.58       28.31      7.33 o
  -1   3   5     3550.96     3455.65     57.58 o
   0   3   5       99.75       82.33      7.77 o
   1   3   5     1782.41     1732.98     43.53 o
   2   3   5      100.70      113.04      4.64 o
   3   3   5      231.46      221.76      6.54 o
   4   3   5      179.40      172.99      5.62 o
   5   3   5      127.85      115.92      3.90 o
  -8   4   5      625.23      615.32     25.18 o
  -7   4   5       40.19       47.21      3.65 o
  -6   4   5     1404.85     1285.00     19.04 o
  -5   4   5       10.29        9.40      4.61 o
  -4   4   5       87.11       89.26      3.55 o
  -3   4   5      921.89      873.94     18.44 o
  -2   4   5      207.78      184.54      7.60 o
  -1   4   5       12.82        8.67      6.25 o
   0   4   5      620.79      544.84     16.14 o
   1   4   5      137.98      109.21     43.26 o
   2   4   5      434.02      378.74     10.43 o
   3   4   5      457.49      402.38      8.23 o
   4   4   5      203.56      222.24      6.29 o
   5   4   5       53.78       48.22      3.57 o
  -8   5   5      515.97      511.28      9.68 o
  -7   5   5       27.44       16.46      3.37 o
  -6   5   5      652.58      581.87     24.87 o
  -5   5   5      343.03      297.61      6.33 o
  -4   5   5     2085.21     2027.19     17.13 o
  -3   5   5     1056.16      950.33     18.96 o
  -2   5   5     4788.27     4623.91     95.74 o
  -1   5   5      120.95      109.01      7.82 o
   0   5   5      314.37      415.23     39.60 o
   1   5   5        1.10       -0.50     19.23 o
   2   5   5     1343.90     1200.34     75.63 o
   3   5   5        1.61        0.99      2.96 o
   4   5   5      803.78      813.61     10.17 o
   5   5   5       12.84       14.51      3.69 o
  -8   6   5       10.60       21.20      2.77 o
  -7   6   5      249.01      227.57      9.47 o
  -6   6   5      422.92      370.65      7.04 o
  -5   6   5      239.67      175.66     15.06 o
  -4   6   5        0.46       14.49      3.74 o
  -3   6   5      678.86      661.24     23.18 o
  -2   6   5      675.23      699.04     54.61 o
  -1   6   5        3.81        6.35      9.27 o
   0   6   5     1590.61     1538.77     30.63 o
   1   6   5      134.51       92.10      6.46 o
   2   6   5       98.98       84.93      7.01 o
   3   6   5     1462.50     1283.02     23.17 o
   4   6   5      179.37      194.97      5.78 o
   5   6   5      141.21      131.10      3.39 o
  -8   7   5       77.88       72.66      4.70 o
  -7   7   5      246.13      215.26      5.98 o
  -6   7   5      599.32      570.93     10.67 o
  -5   7   5      173.76      247.56      7.59 o
  -4   7   5     1421.82     1548.20     56.70 o
  -3   7   5        2.95        2.45      3.01 o
  -2   7   5       14.69       78.83     47.44 o
  -1   7   5       24.75       15.92      9.90 o
   0   7   5        6.77        2.56     12.96 o
   1   7   5     1515.64     1269.80     17.12 o
   2   7   5      260.62      242.55      8.80 o
   3   7   5     1044.53      931.96     28.88 o
   4   7   5       98.10       87.49      4.91 o
   5   7   5        7.62        9.21      2.73 o
  -8   8   5       11.97       21.55      3.76 o
  -7   8   5        8.72       26.04      2.95 o
  -6   8   5      109.00      142.47      6.82 o
  -5   8   5      140.43      125.95      6.13 o
  -4   8   5       10.21       30.75     10.02 o
  -3   8   5      555.87      592.00      7.98 o
  -2   8   5        2.94        4.69     15.87 o
  -1   8   5      469.24      468.28     18.49 o
   0   8   5       83.15       71.17     14.88 o
   1   8   5        8.92        9.35      4.51 o
   2   8   5      147.03       99.40      6.47 o
   3   8   5      149.87      456.05     42.43 o
   4   8   5      138.66      136.96      4.07 o
   5   8   5       80.77       83.89      9.07 o
  -8   9   5      279.43      287.45      6.64 o
  -7   9   5      683.30      734.75     18.46 o
  -6   9   5        6.71       61.65      5.29 o
  -5   9   5      207.95      226.39      9.74 o
  -4   9   5      336.08      373.78     14.60 o
  -3   9   5      268.07      267.31      6.26 o
  -2   9   5       41.07       41.01      5.24 o
  -1   9   5     2056.79     2343.53     21.39 o
   0   9   5      381.73      393.81      9.37 o
   1   9   5      934.28      689.14     13.16 o
   2   9   5       14.71       10.18      4.74 o
   3   9   5      891.98      876.50     45.04 o
   4   9   5      169.83      160.58      5.25 o
   5   9   5        3.42        9.03      3.02 o
  -8  10   5      179.32      155.21      4.99 o
  -7  10   5      190.27      172.33      5.01 o
  -6  10   5      397.83      397.69     13.91 o
  -5  10   5      270.15      245.37      8.14 o
  -4  10   5       30.96       28.18      3.85 o
  -3  10   5      144.22      150.60      4.78 o
  -2  10   5      664.46      607.88      7.93 o
  -1  10   5      299.01      334.01     16.57 o
   0  10   5     1281.61     1218.34     15.89 o
   1  10   5      219.73      168.79      7.81 o
   2  10   5      170.82      129.57      7.53 o
   3  10   5       31.48       57.60     20.90 o
   4  10   5        4.43        7.47      2.61 o
   5  10   5       62.98       77.13      7.75 o
  -7  11   5       53.08       63.01      6.45 o
  -6  11   5       23.71       30.05      7.66 o
  -5  11   5      195.49      178.53      8.23 o
  -4  11   5     1120.20     1069.93     11.70 o
  -3  11   5      119.59      121.30      9.50 o
  -2  11   5      771.70      866.80      9.41 o
  -1  11   5      338.76      345.67      6.41 o
   0  11   5      928.91      870.33     14.24 o
   1  11   5       22.32       31.63      5.47 o
   2  11   5      345.13      253.04      9.49 o
   3  11   5      414.09      426.67      8.02 o
   4  11   5       87.11       81.31      5.97 o
   5  11   5       52.43       57.73      2.70 o
  -7  12   5       34.10       37.31      5.30 o
  -6  12   5      184.63      149.60      9.49 o
  -5  12   5     1230.96     1102.08     19.50 o
  -4  12   5       82.45       86.92      6.55 o
  -3  12   5     1650.88     1604.98     19.54 o
  -2  12   5      508.97      483.89     11.14 o
  -1  12   5      490.62      498.04      7.66 o
   0  12   5      163.12      173.99      5.39 o
   1  12   5        2.17        3.76      4.92 o
   2  12   5      184.65      173.41     14.31 o
   3  12   5      803.10      896.23     43.79 o
   4  12   5       34.92       53.93      6.42 o
   5  12   5      444.10      539.46      5.11 o
  -7  13   5     1250.56     1285.99     15.70 o
  -6  13   5      126.90      107.97      8.83 o
  -5  13   5     1157.90     1068.29     18.86 o
  -4  13   5      111.04       89.70      6.76 o
  -3  13   5       61.79       67.36      5.81 o
  -2  13   5     2241.42     2104.96     21.51 o
  -1  13   5     3096.31     3044.42     17.95 o
   0  13   5      226.50      199.63     13.20 o
   1  13   5      652.60      576.11     13.39 o
   2  13   5      126.37      111.87      6.92 o
   3  13   5       69.95      100.38     23.00 o
   4  13   5       15.31       16.47      2.66 o
  -7  14   5      392.36      420.98      8.96 o
  -6  14   5     1068.55     1058.25     18.09 o
  -5  14   5       39.51       41.74      6.80 o
  -4  14   5       22.28       37.60      5.74 o
  -3  14   5      490.15      448.26     11.14 o
  -2  14   5       61.76       57.87      5.67 o
  -1  14   5      155.88      142.92      7.14 o
   0  14   5     1481.94     1385.28     13.70 o
   1  14   5      166.31      127.11      8.00 o
   2  14   5     1681.80     1510.04     77.89 o
   3  14   5      312.04      295.60      9.37 o
   4  14   5       19.50       20.28      2.44 o
  -7  15   5      135.56      121.48      5.25 o
  -6  15   5        4.68       12.28      5.32 o
  -5  15   5       10.54        2.19      5.52 o
  -4  15   5       18.80        7.45      4.75 o
  -3  15   5      115.21      103.02      6.71 o
  -2  15   5      166.35      151.66      7.32 o
  -1  15   5        9.38        7.89      4.62 o
   0  15   5      542.83      496.86     10.19 o
   1  15   5        0.36        2.18      3.77 o
   2  15   5      331.91      263.30     11.97 o
   3  15   5        0.10        0.23      4.65 o
   4  15   5       81.83       72.77      5.07 o
  -6  16   5      243.33      248.38      8.89 o
  -5  16   5        3.79        2.45      6.09 o
  -4  16   5       21.68       29.66      6.04 o
  -3  16   5      312.47      272.70      9.29 o
  -2  16   5      250.75      242.08      8.64 o
  -1  16   5        1.36        6.10      4.43 o
   0  16   5      754.68      753.51     14.68 o
   1  16   5       35.56       35.32      4.50 o
   2  16   5      589.34      487.05      9.26 o
   3  16   5       11.01        7.60      3.10 o
   4  16   5        7.63       10.51      2.44 o
  -6  17   5        4.95        1.65      4.40 o
  -5  17   5        8.49        7.66      5.60 o
  -4  17   5      102.85       93.35      6.75 o
  -3  17   5      154.44      162.02     11.79 o
  -2  17   5      495.07      475.43     11.38 o
  -1  17   5      446.33      397.19     10.40 o
   0  17   5      431.89      414.74     11.51 o
   1  17   5        0.87        2.12      3.40 o
   2  17   5       92.41       66.66      6.23 o
   3  17   5       64.92       61.55      5.25 o
   4  17   5        1.30        3.03      1.86 o
  -6  18   5       27.63       21.22      4.05 o
  -5  18   5      546.89      499.39     11.99 o
  -4  18   5        6.66        6.07      4.65 o
  -3  18   5      201.75      218.13      5.39 o
  -2  18   5      230.05      219.23      8.08 o
  -1  18   5       14.31       18.93      3.41 o
   0  18   5       25.92       27.41      5.12 o
   1  18   5       13.09       17.42      5.41 o
   2  18   5       13.44        8.37      4.47 o
   3  18   5      952.58      923.43     13.63 o
  -5  19   5       29.00       27.06      5.20 o
  -4  19   5       16.32       19.69      4.87 o
  -3  19   5      230.57      250.01      6.60 o
  -2  19   5       53.53       63.05      5.46 o
  -1  19   5      101.12       85.70      4.34 o
   0  19   5       11.71       12.45      3.48 o
   1  19   5      194.30      208.13      8.38 o
   2  19   5      137.52      113.80      5.99 o
   3  19   5       27.36       45.14      2.67 o
  -5  20   5        0.44        1.67      3.67 o
  -4  20   5      110.24      128.64      6.59 o
  -3  20   5       53.63       55.06      3.44 o
  -2  20   5      575.04      611.04     14.25 o
  -1  20   5       45.63       49.52      3.75 o
   0  20   5      936.74      940.31     17.35 o
   1  20   5        0.19       -3.00      3.10 o
   2  20   5       52.40       80.43      3.92 o
   3  20   5       24.73       18.84      4.11 o
  -4  21   5       39.38       37.18      4.93 o
  -3  21   5       26.33       31.24      2.94 o
  -2  21   5      104.51      109.71      4.09 o
  -1  21   5       92.98      110.73      4.14 o
   0  21   5        4.23        9.70      3.10 o
   1  21   5      115.60      106.35      3.99 o
   2  21   5       32.73       33.15      4.52 o
  -4  22   5        3.32        3.42      3.83 o
  -3  22   5      736.20      825.22     51.67 o
  -2  22   5      165.36      161.32      9.75 o
  -1  22   5      346.17      430.55      7.31 o
   0  22   5       38.81       36.17      3.14 o
   1  22   5       29.07       22.32      2.09 o
   2  22   5        8.09        8.16      2.96 o
  -3  23   5       28.71       35.49      4.08 o
  -2  23   5        0.86        2.54      2.22 o
  -1  23   5       79.75       69.24      2.55 o
   0  23   5       30.82       31.00      2.59 o
   1  23   5        1.56       -1.57      3.21 o
  -1  24   5      179.46      177.74      5.11 o
  -8   0   6       18.67       36.48      4.99 o
  -7   0   6     2474.02     2312.14     25.03 o
  -6   0   6       14.37       29.02     10.01 o
  -5   0   6      576.10      466.11     14.52 o
  -4   0   6       15.69       77.35      7.18 o
  -3   0   6     9350.58     9526.03     45.59 o
  -2   0   6     1807.89     1919.20     19.68 o
  -1   0   6     2042.71     3453.70     29.96 o
   0   0   6       18.41       32.29     15.60 o
   1   0   6      102.91      134.13      9.65 o
   2   0   6       17.32       35.81      6.74 o
   3   0   6      830.30      805.38     14.45 o
   4   0   6      307.99      307.93      8.50 o
   5   0   6      199.05      163.35      4.57 o
  -8   1   6        4.74       14.15      3.85 o
  -7   1   6       52.29       89.19      8.24 o
  -6   1   6      442.44      411.55     19.74 o
  -5   1   6      145.72      231.22    105.15 o
  -4   1   6       67.29      188.12     80.21 o
  -3   1   6        5.06      206.76    133.84 o
  -2   1   6        2.82       35.85     18.52 o
  -1   1   6      600.33      791.53     14.47 o
   0   1   6       47.66     1549.36   1124.81 o
   1   1   6      945.01      635.29     28.56 o
   2   1   6      130.60      217.44     20.38 o
   3   1   6       36.28       63.72     23.17 o
   4   1   6      108.95      110.16      8.67 o
   5   1   6       29.59       26.96      4.53 o
  -8   2   6      391.37      397.50     21.17 o
  -7   2   6      109.80      195.73     71.07 o
  -6   2   6     1184.42     1041.53     22.01 o
  -5   2   6       25.06       25.82     14.05 o
  -4   2   6     1123.50      994.18     11.90 o
  -3   2   6      135.39      144.01      6.61 o
  -2   2   6      142.47      159.57     32.80 o
  -1   2   6       44.76       74.12      6.65 o
   0   2   6      264.54      278.19      7.27 o
   1   2   6      264.06      184.95     12.52 o
   2   2   6      878.78      881.48     37.90 o
   3   2   6       73.96      349.57    195.50 o
   4   2   6      147.88      191.98     19.15 o
   5   2   6        3.95        9.53      1.84 o
  -8   3   6       12.41       16.41      2.96 o
  -7   3   6        0.68        1.78      4.04 o
  -6   3   6      235.03      158.96     13.52 o
  -5   3   6      627.62      461.21     21.18 o
  -4   3   6      163.47      152.90      8.75 o
  -3   3   6        1.79        3.08      3.30 o
  -2   3   6      191.85      225.77     23.00 o
  -1   3   6        1.39        6.59      3.51 o
   0   3   6       58.03       63.25     10.40 o
   1   3   6       12.29       26.67     21.60 o
   2   3   6        0.96        4.85      3.90 o
   3   3   6      328.34      363.88      7.38 o
   4   3   6        0.84        4.36      5.38 o
   5   3   6        7.09        7.22      1.91 o
  -8   4   6      476.02      501.00      8.98 o
  -7   4   6       48.73       46.09      4.40 o
  -6   4   6      461.20      398.80      9.30 o
  -5   4   6      224.95      195.31     28.30 o
  -4   4   6      584.70      567.32     24.76 o
  -3   4   6       36.70       27.28      3.69 o
  -2   4   6       44.70       42.22     15.84 o
  -1   4   6     1795.51     2082.13    121.04 o
   0   4   6      124.79      127.28     12.72 o
   1   4   6      380.73      260.27     20.35 o
   2   4   6      102.89      103.26     19.57 o
   3   4   6      248.07      241.49      6.53 o
   4   4   6       74.67       77.55     16.61 o
   5   4   6      243.38      251.04     14.76 o
  -8   5   6       35.17       45.31      4.24 o
  -7   5   6       72.73       78.44      4.60 o
  -6   5   6        2.31        1.14      3.38 o
  -5   5   6      613.78      469.71      7.88 o
  -4   5   6       13.62       21.03      3.07 o
  -3   5   6       13.95       12.53      3.76 o
  -2   5   6      251.19      228.57      5.62 o
  -1   5   6        7.14        2.28      4.71 o
   0   5   6        1.45       -3.16      3.73 o
   1   5   6       95.78       74.31      5.01 o
   2   5   6      782.47      794.64     18.79 o
   3   5   6        7.97        3.47      2.93 o
   4   5   6       54.22       59.44     15.67 o
   5   5   6        4.56        4.45      1.72 o
  -8   6   6      153.74      149.80      4.94 o
  -7   6   6      194.90      187.10      6.81 o
  -6   6   6       21.33       14.89      3.28 o
  -5   6   6      275.82      229.54      6.04 o
  -4   6   6        3.93       10.01      3.97 o
  -3   6   6      303.39      318.99      7.77 o
  -2   6   6      496.14      520.72      7.70 o
  -1   6   6      993.76     1106.40     85.86 o
   0   6   6       13.87       11.53      3.75 o
   1   6   6      317.14      226.57      6.65 o
   2   6   6       19.49       21.70      4.15 o
   3   6   6        6.58        6.17      2.95 o
   4   6   6      264.79      254.63      6.20 o
   5   6   6      392.85      439.64      8.90 o
  -7   7   6        0.52        2.79      2.33 o
  -6   7   6      216.52      178.66      6.23 o
  -5   7   6       21.82       19.45      3.37 o
  -4   7   6     1067.39      955.82     30.08 o
  -3   7   6       15.71       11.96      3.19 o
  -2   7   6     8647.78     8992.80     30.01 o
  -1   7   6     1534.22     1768.51    128.83 o
   0   7   6      222.40      196.11     30.86 o
   1   7   6        1.38        0.98      4.41 o
   2   7   6      258.88      238.88      6.62 o
   3   7   6      155.58      175.47     14.96 o
   4   7   6     1110.17     1071.15     67.21 o
   5   7   6      261.77      272.84      3.35 o
  -7   8   6        2.04        3.57      3.00 o
  -6   8   6     1349.21     1174.50     40.93 o
  -5   8   6      379.05      278.86      7.49 o
  -4   8   6      129.15      141.44      5.24 o
  -3   8   6      378.64      365.44      6.96 o
  -2   8   6      820.42      888.32     20.65 o
  -1   8   6      669.82      816.14     11.04 o
   0   8   6     1186.12     1116.48     44.95 o
   1   8   6       37.21       31.40      8.54 o
   2   8   6     1287.84      979.61     12.05 o
   3   8   6       54.81       38.20      3.90 o
   4   8   6       11.13       14.41      3.59 o
  -7   9   6      290.27      289.38      5.41 o
  -6   9   6      121.16      100.79      5.16 o
  -5   9   6      674.72      672.66     20.59 o
  -4   9   6       49.21       47.69      4.16 o
  -3   9   6      308.83      318.22      6.70 o
  -2   9   6      125.66      131.35     16.17 o
  -1   9   6       21.33       16.34      3.14 o
   0   9   6      293.40      295.81      8.00 o
   1   9   6     1810.91     1362.11     36.70 o
   2   9   6      405.66      306.17     21.88 o
   3   9   6       17.04       19.16      3.70 o
   4   9   6       46.03       37.75      3.05 o
  -7  10   6        4.24        9.28      2.73 o
  -6  10   6       49.07       40.64      4.13 o
  -5  10   6      307.60      281.64      7.37 o
  -4  10   6        5.53        7.75      3.57 o
  -3  10   6      529.64      533.96      8.30 o
  -2  10   6      909.49      936.45     10.64 o
  -1  10   6        8.09        6.52      3.04 o
   0  10   6      198.29      223.92      8.71 o
   1  10   6       43.21       43.93      4.83 o
   2  10   6      612.19      463.51     37.19 o
   3  10   6      400.19      393.61      7.30 o
   4  10   6      244.44      255.04     24.59 o
  -7  11   6        4.42        7.57      4.05 o
  -6  11   6       32.83       19.28      3.60 o
  -5  11   6        1.93        4.57      3.81 o
  -4  11   6      170.06      182.47      5.86 o
  -3  11   6       16.71      159.97     48.12 o
  -2  11   6      524.65      543.43      9.19 o
  -1  11   6      682.81      786.51     18.49 o
   0  11   6       96.08       84.83      4.47 o
   1  11   6        1.23        3.84      4.31 o
   2  11   6        0.03        8.12      4.11 o
   3  11   6      169.43      164.12      9.13 o
   4  11   6       69.11       70.65      9.05 o
  -7  12   6       32.83       34.55      4.30 o
  -6  12   6      113.09      104.62      7.52 o
  -5  12   6       56.46       61.35      4.45 o
  -4  12   6      504.51      603.52     12.84 o
  -3  12   6      412.32      403.54     11.55 o
  -2  12   6       67.88       74.31     12.87 o
  -1  12   6       53.81       55.82      7.31 o
   0  12   6      298.93      285.94      5.93 o
   1  12   6        3.11        3.50      3.22 o
   2  12   6      184.85      159.25     22.35 o
   3  12   6       30.89       34.30      6.33 o
   4  12   6       78.86       72.23      3.41 o
  -7  13   6       46.61       40.77      4.17 o
  -6  13   6        7.26       12.76      5.61 o
  -5  13   6        0.28        9.22      5.82 o
  -4  13   6      194.15      224.32      8.84 o
  -3  13   6       23.15       31.58      4.83 o
  -2  13   6        6.10        3.74      4.43 o
  -1  13   6      143.89      155.02      7.68 o
   0  13   6      135.93      133.58      5.40 o
   1  13   6        6.47       10.69      4.38 o
   2  13   6       50.40       38.31      4.54 o
   3  13   6      386.99      396.64     46.95 o
   4  13   6       98.02       92.89      2.54 o
  -6  14   6      795.35      783.16     13.62 o
  -5  14   6       14.08       10.32      5.81 o
  -4  14   6      226.84      239.06      8.66 o
  -3  14   6      377.77      349.95      9.90 o
  -2  14   6      187.01      181.97      7.87 o
  -1  14   6       88.01       95.52      7.66 o
   0  14   6      308.94      303.64      5.95 o
   1  14   6      180.29      188.09     23.21 o
   2  14   6      127.06      129.23      4.37 o
   3  14   6      938.47      937.60     14.70 o
  -6  15   6        0.68        3.75      4.69 o
  -5  15   6      806.88      706.76     13.80 o
  -4  15   6        9.71        8.75      5.10 o
  -3  15   6      725.92      681.90     13.25 o
  -2  15   6       14.06       17.87      4.76 o
  -1  15   6      514.08      506.14     11.91 o
   0  15   6      371.57      387.28      8.19 o
   1  15   6      914.02      818.17     43.13 o
   2  15   6        7.29        5.32      2.84 o
   3  15   6      518.57      496.37     46.17 o
  -6  16   6       31.66       33.84      4.39 o
  -5  16   6       77.17       86.83      7.28 o
  -4  16   6        0.41        3.78      4.78 o
  -3  16   6      228.70      250.47      8.81 o
  -2  16   6      100.26       96.24      6.57 o
  -1  16   6      664.69      686.69     13.15 o
   0  16   6      163.97      166.31     13.05 o
   1  16   6        0.74        6.23      3.86 o
   2  16   6       11.24        7.03      4.83 o
   3  16   6      192.64      200.86     13.38 o
  -6  17   6       31.87       30.76      3.70 o
  -5  17   6      205.03      181.31      7.84 o
  -4  17   6      463.34      482.43     10.84 o
  -3  17   6      285.89      281.65      8.99 o
  -2  17   6      948.16      983.81     15.58 o
  -1  17   6       17.17       29.77      3.74 o
   0  17   6      249.79      281.90     51.96 o
   1  17   6        3.59        3.26      3.82 o
   2  17   6       58.62       53.96      3.74 o
   3  17   6      642.04      642.57     16.65 o
  -5  18   6       12.37       16.73      4.85 o
  -4  18   6       80.94       86.25      6.09 o
  -3  18   6       19.65       19.37      4.71 o
  -2  18   6       37.28       35.37      5.09 o
  -1  18   6       51.65       50.92      3.59 o
   0  18   6       16.56       11.36      3.38 o
   1  18   6        6.63        8.78      3.28 o
   2  18   6        0.96        0.13      2.64 o
  -5  19   6      636.37      660.11     10.28 o
  -4  19   6      285.50      283.83      8.11 o
  -3  19   6      173.73      198.97      7.22 o
  -2  19   6      182.49      186.69      7.18 o
  -1  19   6      143.11      147.55      7.10 o
   0  19   6      381.67      370.79      6.14 o
   1  19   6      466.35      403.62      6.44 o
   2  19   6      152.73      140.98      6.26 o
  -4  20   6       21.62       15.73      4.25 o
  -3  20   6       56.98       59.92      4.85 o
  -2  20   6       90.46      102.66      5.53 o
  -1  20   6       40.96       44.73      4.65 o
   0  20   6       92.65       90.14      3.65 o
   1  20   6        3.21        3.88      1.93 o
  -4  21   6       26.81       21.74      3.94 o
  -3  21   6       18.04       32.92      4.12 o
  -2  21   6       18.64       23.72      4.04 o
  -1  21   6       31.49       34.92      4.11 o
   0  21   6       39.63       32.22      5.66 o
  -2  22   6       12.00       13.81      3.46 o
  -1  22   6       66.08       82.95      4.20 o
  -7   1   7       57.63       58.97     11.98 o
  -6   1   7       32.52       30.92      5.28 o
  -5   1   7      571.12      486.74     33.31 o
  -4   1   7      133.29      110.89     26.59 o
  -3   1   7       12.49       13.02      3.81 o
  -2   1   7     5193.43     4986.13     36.88 o
  -1   1   7     1527.16     1781.97    166.02 o
   0   1   7      862.47      758.83     25.02 o
   1   1   7        5.55        2.43      3.31 o
   2   1   7       16.39       21.98      3.91 o
   3   1   7       22.74       22.00      5.50 o
   4   1   7      238.29      242.62     20.27 o
  -7   2   7      573.97      544.06     20.30 o
  -6   2   7      384.97      296.45     14.00 o
  -5   2   7      338.68      252.39     18.31 o
  -4   2   7       23.77       28.97     11.04 o
  -3   2   7      464.68      428.37      8.06 o
  -2   2   7      677.87      758.85     10.04 o
  -1   2   7      125.43      137.60     14.55 o
   0   2   7       83.50      106.70      5.75 o
   1   2   7      480.87      361.77     23.07 o
   2   2   7      122.89       97.70      5.07 o
   3   2   7       16.27       12.98      3.08 o
   4   2   7      606.49      622.53     21.03 o
  -7   3   7      201.56      215.93     21.96 o
  -6   3   7       65.16       57.55      5.43 o
  -5   3   7     1168.49      945.70     42.84 o
  -4   3   7       74.71       73.55      8.73 o
  -3   3   7      425.33      393.80      7.64 o
  -2   3   7        1.40        3.04      3.70 o
  -1   3   7      142.47      220.37     12.32 o
   0   3   7      470.02      502.06      8.12 o
   1   3   7      394.60      295.31     38.33 o
   2   3   7     1876.42     1741.89     14.85 o
   3   3   7       53.06       47.57      3.36 o
   4   3   7      103.18      119.29     30.77 o
  -7   4   7       97.85       98.76      7.72 o
  -6   4   7      153.75      147.50     12.41 o
  -5   4   7       14.73      114.53     55.45 o
  -4   4   7      975.21      836.26     11.18 o
  -3   4   7        2.48        4.34      3.74 o
  -2   4   7      285.86      320.87      6.95 o
  -1   4   7       38.86       42.05      4.24 o
   0   4   7        8.67       11.18      3.04 o
   1   4   7      662.98      479.24     73.97 o
   2   4   7      177.09      212.79     22.13 o
   3   4   7       33.36       42.87      6.12 o
   4   4   7       72.48       89.96      2.70 o
  -7   5   7      255.57      247.52      5.17 o
  -6   5   7      195.53      140.58      5.70 o
  -5   5   7       49.85       53.09     15.74 o
  -4   5   7       59.73       73.54      7.52 o
  -3   5   7      836.65      923.05    105.66 o
  -2   5   7       22.26       25.89      3.77 o
  -1   5   7      317.62      398.07      8.78 o
   0   5   7      418.69      379.85     12.46 o
   1   5   7       16.02       20.92      4.38 o
   2   5   7        1.08        0.59      3.63 o
   3   5   7      553.55      545.57     13.42 o
   4   5   7        3.13        2.90      2.71 o
  -7   6   7      333.78      286.44     39.35 o
  -6   6   7       27.49       18.35      3.69 o
  -5   6   7       59.96       46.41      4.90 o
  -4   6   7      164.54      158.40     12.78 o
  -3   6   7     1097.73     1019.90     17.03 o
  -2   6   7      479.25      513.59     12.52 o
  -1   6   7      831.13      984.92     12.56 o
   0   6   7      121.92      125.85     32.51 o
   1   6   7       58.48       67.06      7.35 o
   2   6   7      145.17      135.41     14.64 o
   3   6   7       79.65       70.71      3.82 o
   4   6   7        9.14       10.69      2.85 o
  -7   7   7      314.18      301.38      7.58 o
  -6   7   7      141.85      109.97      8.07 o
  -5   7   7      117.14      130.65      7.03 o
  -4   7   7       18.79       20.92      3.61 o
  -3   7   7     1443.56     1459.36     70.74 o
  -2   7   7       72.74       81.36      4.27 o
  -1   7   7       10.62        9.13      3.51 o
   0   7   7       25.94       32.83      3.10 o
   1   7   7      380.26      281.65     18.90 o
   2   7   7       10.51        9.68      3.59 o
   3   7   7      146.53      125.70      5.63 o
   4   7   7       54.23       54.70      5.34 o
  -7   8   7      145.72      138.35      5.39 o
  -6   8   7      107.32      127.84     16.97 o
  -5   8   7       20.59       24.74      4.18 o
  -4   8   7        3.40       25.94      5.15 o
  -3   8   7      136.05      148.53     12.24 o
  -2   8   7      271.83      311.73      6.73 o
  -1   8   7      113.37      110.34      4.91 o
   0   8   7       44.25       46.27      4.62 o
   1   8   7       75.62       66.35      4.16 o
   2   8   7        8.55       10.60      2.80 o
   3   8   7        1.94        3.27      2.03 o
  -6   9   7      445.82      442.29      7.07 o
  -5   9   7      326.59      321.05      7.20 o
  -4   9   7       24.63       31.81      3.98 o
  -3   9   7      100.81      106.71      5.48 o
  -2   9   7        0.14        2.69      3.27 o
  -1   9   7       64.03       69.18      4.58 o
   0   9   7       82.49      102.56      4.63 o
   1   9   7      180.84      143.96      6.02 o
   2   9   7       66.34       56.05      3.77 o
   3   9   7      271.75      228.09     17.99 o
  -6  10   7      692.41      693.25      8.59 o
  -5  10   7      447.58      390.54      7.95 o
  -4  10   7      428.67      414.97     13.84 o
  -3  10   7      611.17      640.03      8.94 o
  -2  10   7      219.00      249.50      7.88 o
  -1  10   7      154.36      160.72      6.87 o
   0  10   7      134.47      134.92      3.98 o
   1  10   7      451.31      390.39     23.27 o
   2  10   7       37.10       29.86      2.87 o
   3  10   7      172.86      174.62      6.92 o
  -6  11   7      235.38      218.46      4.70 o
  -5  11   7       37.79       30.19      4.06 o
  -4  11   7      102.77      103.38      4.82 o
  -3  11   7      100.68      112.43      4.95 o
  -2  11   7      848.81      968.89     33.00 o
  -1  11   7        3.15        1.57      2.99 o
   0  11   7      629.69      684.18      9.33 o
   1  11   7      382.81      336.81     25.12 o
   2  11   7       49.09       34.32      5.17 o
   3  11   7       94.05       85.83      2.58 o
  -6  12   7      122.52      117.17      5.76 o
  -5  12   7        0.26       -5.83      5.83 o
  -4  12   7      461.45      450.03      7.68 o
  -3  12   7       86.78      108.05      8.12 o
  -2  12   7     2382.37     2674.96    115.78 o
  -1  12   7      243.13      248.39      5.24 o
   0  12   7       96.80      101.46      3.57 o
   1  12   7       21.20       18.33      2.71 o
   2  12   7       91.70       74.06      5.17 o
   3  12   7       35.82       31.70      1.87 o
  -6  13   7       46.52       41.67      4.38 o
  -5  13   7      444.31      409.26     10.48 o
  -4  13   7      146.27      162.81      7.22 o
  -3  13   7     1257.66     1327.82     72.65 o
  -2  13   7      123.92      131.39      4.76 o
  -1  13   7       38.38       46.82      3.32 o
   0  13   7      206.57      194.95      4.52 o
   1  13   7      337.41      283.79      6.11 o
   2  13   7      121.86      107.80      4.53 o
   3  13   7       71.21       61.36      3.62 o
  -6  14   7      435.62      413.90      7.69 o
  -5  14   7      127.65      123.32      6.77 o
  -4  14   7      452.18      508.52     10.86 o
  -3  14   7       45.43       38.95      5.17 o
  -2  14   7       42.56       41.69      5.71 o
  -1  14   7        2.34        1.41      3.25 o
   0  14   7        4.53        4.70      2.80 o
   1  14   7      223.86      198.14      4.14 o
   2  14   7      339.91      293.28      5.22 o
  -5  15   7       53.66       45.48      5.31 o
  -4  15   7       22.76       28.90      4.90 o
  -3  15   7       33.82       34.39      5.04 o
  -2  15   7        8.72        9.97      4.62 o
  -1  15   7       26.07       37.34      5.01 o
   0  15   7       65.25       55.73     11.41 o
   1  15   7        3.00        3.98      3.06 o
   2  15   7        6.60        4.45      2.43 o
  -5  16   7        0.41        5.14      4.26 o
  -4  16   7       80.09       88.05      5.75 o
  -3  16   7       82.53      102.66      5.92 o
  -2  16   7       89.38       94.23      6.22 o
  -1  16   7      199.60      212.07      7.77 o
   0  16   7       47.71       36.35      3.33 o
   1  16   7       40.67       30.84      4.04 o
   2  16   7      136.15      120.15      3.04 o
  -5  17   7       10.09       13.05      3.70 o
  -4  17   7      198.91      255.84      7.85 o
  -3  17   7       16.98       19.49      4.43 o
  -2  17   7       96.41      102.75      5.78 o
  -1  17   7       24.21       26.06      4.49 o
   0  17   7       11.89       13.19      2.23 o
   1  17   7       22.82       16.82      2.10 o
  -4  18   7      190.28      168.65      6.06 o
  -3  18   7      178.08      215.83      6.70 o
  -2  18   7       39.81       51.73      4.79 o
  -1  18   7      415.19      446.42      9.02 o
   0  18   7       22.83       34.20      4.05 o
   1  18   7       76.63       65.14      3.32 o
  -3  19   7       60.64       49.71      4.34 o
  -2  19   7        1.19       -0.37      3.55 o
  -1  19   7      202.47      227.66      6.47 o
   0  19   7        1.14       -0.31      2.77 o
  -2  20   7       67.13       84.36      4.32 o
  -1  20   7       67.80       79.83      4.00 o
  -7   0   8      957.93      918.47     10.90 o
  -6   0   8      687.86      595.04     12.92 o
  -5   0   8       86.70       81.80      7.65 o
  -4   0   8      639.52      526.24     12.84 o
  -3   0   8       70.11      136.56      7.91 o
  -2   0   8       36.61       36.91      6.28 o
  -1   0   8       19.15       18.98      6.30 o
   0   0   8      469.85      514.28     12.55 o
   1   0   8      593.09      492.19     57.86 o
   2   0   8       71.44      111.53     13.22 o
   3   0   8      445.19      438.33      6.04 o
  -7   1   8      544.71      585.08     14.77 o
  -6   1   8        0.19       44.02     30.61 o
  -5   1   8        2.04      175.92    104.89 o
  -4   1   8      199.32      300.71     62.32 o
  -3   1   8        0.67       23.11     17.62 o
  -2   1   8      975.75     1045.17     42.06 o
  -1   1   8      265.72      311.89     14.88 o
   0   1   8      139.17      155.41     13.69 o
   1   1   8       77.15       72.88      9.80 o
   2   1   8      780.99      723.46     55.98 o
   3   1   8       54.28       52.32      3.35 o
  -7   2   8      192.77      218.86     11.73 o
  -6   2   8       41.35       48.43      4.84 o
  -5   2   8      173.48      149.28     12.55 o
  -4   2   8      440.20      426.38     38.48 o
  -3   2   8       37.16       42.68      6.93 o
  -2   2   8      153.00      146.73      5.66 o
  -1   2   8      275.05      348.96     19.98 o
   0   2   8        0.08       11.09     10.28 o
   1   2   8      370.71      312.47      8.94 o
   2   2   8        0.56        9.46      2.50 o
   3   2   8       66.30       45.64      6.74 o
  -7   3   8        0.33       10.13      3.60 o
  -6   3   8       19.33       20.46      5.93 o
  -5   3   8       54.32       49.37      5.05 o
  -4   3   8      249.74      236.38     10.34 o
  -3   3   8       44.93       49.15      4.40 o
  -2   3   8      162.46      174.68      6.01 o
  -1   3   8       17.45       29.59      4.09 o
   0   3   8       18.67       23.37      4.46 o
   1   3   8       38.72       36.56      6.70 o
   2   3   8      287.02      282.27      4.84 o
   3   3   8       48.01       42.67      2.33 o
  -7   4   8       66.74       71.19      4.51 o
  -6   4   8       83.29       90.51      7.14 o
  -5   4   8      300.37      222.79     11.49 o
  -4   4   8     1031.68      920.75     11.35 o
  -3   4   8        0.67        4.61      4.54 o
  -2   4   8     1107.68     1170.38     25.74 o
  -1   4   8      236.33      295.16     51.82 o
   0   4   8      106.27      112.92      5.38 o
   1   4   8      399.59      330.85     19.95 o
   2   4   8       12.71       28.92      3.58 o
   3   4   8       23.85       22.90      2.27 o
  -7   5   8        1.98        2.18      3.05 o
  -6   5   8      134.44      111.20      8.84 o
  -5   5   8        1.46        8.06      3.88 o
  -4   5   8       35.39       45.16      4.45 o
  -3   5   8      295.23      269.42     35.57 o
  -2   5   8      250.86      230.89     16.99 o
  -1   5   8       42.32       48.44      8.02 o
   0   5   8       35.86       60.45      7.69 o
   1   5   8       78.65       69.58      4.18 o
   2   5   8      375.65      352.01      5.14 o
   3   5   8        0.21        0.07      3.15 o
  -6   6   8       10.99       10.85      5.20 o
  -5   6   8      212.15      203.53      9.58 o
  -4   6   8      201.64      197.23      9.31 o
  -3   6   8      473.08      482.01     12.47 o
  -2   6   8     1580.32     1644.83     21.80 o
  -1   6   8      217.47      253.64     10.67 o
   0   6   8      589.65      618.06     14.57 o
   1   6   8       66.52       67.17      4.98 o
   2   6   8       23.80       18.68      2.86 o
  -6   7   8       16.24       18.92      4.94 o
  -5   7   8       72.19       82.91      7.27 o
  -4   7   8        1.47       -1.86      6.12 o
  -3   7   8       24.08       13.59      5.89 o
  -2   7   8      144.34      137.99      8.89 o
  -1   7   8      728.92      881.50     16.32 o
   0   7   8      140.60      135.10     14.49 o
   1   7   8      387.68      306.93      9.99 o
   2   7   8       13.30       16.43      2.06 o
  -6   8   8      762.93      769.91     11.35 o
  -5   8   8      748.84      730.04     13.96 o
  -4   8   8      174.22      170.00      8.82 o
  -3   8   8     1418.86     1451.65     19.57 o
  -2   8   8        0.36        1.86      6.17 o
  -1   8   8       35.35       29.14      6.87 o
   0   8   8       23.40       24.61     10.77 o
   1   8   8      280.14      274.32     10.02 o
   2   8   8       51.12       48.47      2.49 o
  -6   9   8        0.84        4.86      3.56 o
  -5   9   8      293.85      285.33      9.25 o
  -4   9   8       52.72       48.52      6.46 o
  -3   9   8     1859.05     1938.64     21.50 o
  -2   9   8        6.19        3.93      3.12 o
  -1   9   8       57.61       54.14      3.85 o
   0   9   8       12.10       11.70      2.86 o
   1   9   8        1.84        1.73      2.13 o
   2   9   8       87.32       95.34      2.71 o
  -5  10   8       83.59       67.39      6.08 o
  -4  10   8      217.45      193.52      5.33 o
  -3  10   8        2.17        4.32      3.12 o
  -2  10   8      171.74      188.86      5.19 o
  -1  10   8       91.32       99.73      4.47 o
   0  10   8      201.22      214.94      8.85 o
   1  10   8       88.03       76.42      3.19 o
   2  10   8       36.66       29.79      2.22 o
  -5  11   8      142.73      138.89      6.14 o
  -4  11   8       25.59       28.03      3.46 o
  -3  11   8      166.86      194.43      8.20 o
  -2  11   8      197.08      204.02     12.71 o
  -1  11   8      417.71      505.66      7.43 o
   0  11   8      147.48      148.84     17.47 o
   1  11   8       48.83       43.13      2.03 o
  -4  12   8      297.20      309.44     15.38 o
  -3  12   8      408.52      431.00      9.57 o
  -2  12   8        4.03        4.97      3.15 o
  -1  12   8        0.53        2.69      2.99 o
   0  12   8       18.65       19.85      3.35 o
   1  12   8      123.58      100.64      7.34 o
  -4  13   8       48.69       60.03      4.87 o
  -3  13   8      297.69      320.48      8.07 o
  -2  13   8      112.75      132.71      4.30 o
  -1  13   8      199.08      236.53     20.37 o
   0  13   8       30.98       26.03      2.63 o
  -4  14   8      356.80      403.62      8.39 o
  -3  14   8       22.18       32.89      4.06 o
  -2  14   8        0.20        0.62      3.64 o
  -1  14   8       26.46       21.76      3.71 o
   0  14   8      189.94      173.88      5.29 o
  -4  15   8      550.95      592.40      9.28 o
  -3  15   8      236.35      262.96      6.70 o
  -2  15   8      151.64      187.48      6.12 o
  -1  15   8        0.53        0.60      3.07 o
   0  15   8       83.20       69.14      3.67 o
  -3  16   8      737.61      841.10     10.43 o
  -2  16   8      444.74      508.66      8.35 o
  -1  16   8       52.86       42.92      3.61 o
  -6   1   9      544.14      559.06      8.34 o
  -5   1   9       54.96       41.89      4.10 o
  -4   1   9      456.66      410.01      7.47 o
  -3   1   9      104.98      128.50     10.27 o
  -2   1   9        0.90        0.53      3.45 o
  -1   1   9      595.98      745.35      9.20 o
   0   1   9       40.18       42.84      3.78 o
   1   1   9      291.96      216.22      5.94 o
  -6   2   9      112.46      121.33      5.06 o
  -5   2   9       60.86       57.11     12.28 o
  -4   2   9       19.54       42.84     18.27 o
  -3   2   9       36.27       41.84      4.25 o
  -2   2   9        0.77       -0.17      3.54 o
  -1   2   9        5.14        5.13      3.51 o
   0   2   9       34.05       38.49      3.63 o
   1   2   9        0.25       -0.30      3.84 o
  -6   3   9      128.61      155.65      5.25 o
  -5   3   9       18.08       27.30      3.48 o
  -4   3   9      756.32      705.92     32.51 o
  -3   3   9        0.93        3.16      3.56 o
  -2   3   9      356.41      399.86     21.63 o
  -1   3   9       94.24      107.74     12.44 o
   0   3   9        0.79        6.73      5.24 o
   1   3   9        7.27        5.59      3.96 o
  -5   4   9        1.21       -1.23      5.09 o
  -4   4   9       86.93       93.54     17.70 o
  -3   4   9      237.39      267.75     13.14 o
  -2   4   9        2.23        4.58      3.71 o
  -1   4   9       20.31       38.53      6.33 o
   0   4   9      225.39      209.24      7.95 o
   1   4   9        0.71        3.48      3.89 o
  -5   5   9       68.82       80.63      6.39 o
  -4   5   9        6.57       12.11      5.61 o
  -3   5   9        0.47        0.44      5.65 o
  -2   5   9      119.24      170.52      8.14 o
  -1   5   9      405.58      615.60     12.59 o
   0   5   9       12.80        9.48      5.11 o
   1   5   9      588.29      479.28      8.63 o
  -5   6   9      282.15      244.89      8.21 o
  -4   6   9      146.73      298.07     10.16 o
  -3   6   9      265.94      367.24     10.48 o
  -2   6   9      276.91      346.28     10.20 o
  -1   6   9       59.88       94.81      7.15 o
   0   6   9      188.79      179.08      7.36 o
   1   6   9       12.75        9.60      3.69 o
  -5   7   9       50.29       43.83      5.38 o
  -4   7   9       40.84       53.59      6.33 o
  -3   7   9      573.09      666.24     12.65 o
  -2   7   9       11.28       16.80      5.92 o
  -1   7   9      357.61      444.58     10.66 o
   0   7   9       39.51       67.49      5.72 o
   1   7   9       84.52       55.77      4.11 o
  -5   8   9      278.88      342.96      8.00 o
  -4   8   9      462.96      513.34     11.04 o
  -3   8   9      130.43      151.72      7.72 o
  -2   8   9       90.74      107.32      6.76 o
  -1   8   9        0.13        3.27      5.32 o
   0   8   9      104.25       85.65      5.92 o
  -4   9   9      367.52      425.37      9.53 o
  -3   9   9      426.26      471.90     10.43 o
  -2   9   9      459.97      546.88     10.88 o
  -1   9   9      163.53      192.68      7.55 o
   0   9   9      100.30       95.21      5.36 o
  -4  10   9      104.97      126.52      5.75 o
  -3  10   9      423.23      540.50     10.44 o
  -2  10   9        0.84        2.88      4.72 o
  -1  10   9        7.45        9.43      4.33 o
  -3  11   9      383.36      463.27      8.92 o
  -2  11   9      331.93      342.09      8.09 o
  -1  11   9       35.83       31.58      4.04 o
 
